# Supplementary material for: Generation of In Vivo‐Inspired 3D Collagen Models for Guided Tumor Invasion In Vitro
Source: Curr Protoc. 2026 Jan 13;6(1):e70280. doi: 10.1002/cpz1.70280 (PMC12998415; doi:10.1002/cpz1.70280)
Supplement: Supplementary file 2 — Supporting Information File 1: .STEP file for fabrication of the silicone chamber used in the 3D tissue track assay. [file CPZ1-6-e70280-s002.STEP]

ISO-10303-21;
HEADER;
FILE_DESCRIPTION (( 'STEP AP214' ),
    '1' );
FILE_NAME ('W0004025-01-Metalblock1 RevA.STEP',
    '2025-11-17T09:03:44',
    ( '' ),
    ( '' ),
    'SwSTEP 2.0',
    'SolidWorks 2025',
    '' );
FILE_SCHEMA (( 'AUTOMOTIVE_DESIGN' ));
ENDSEC;

DATA;
#1 = ORIENTED_EDGE ( 'NONE', *, *, #832, .T. ) ;
#2 = ORIENTED_EDGE ( 'NONE', *, *, #1025, .T. ) ;
#3 = DIRECTION ( 'NONE',  ( 0.000000000000000000, -1.000000000000000000, 0.000000000000000000 ) ) ;
#4 = DIRECTION ( 'NONE',  ( 1.000000000000000000, 0.000000000000000000, 3.652049423109066841E-16 ) ) ;
#5 = CARTESIAN_POINT ( 'NONE',  ( 1.750000000000009770, 8.000000000000000000, -1.000000000000000222 ) ) ;
#6 = VERTEX_POINT ( 'NONE', #1032 ) ;
#7 = AXIS2_PLACEMENT_3D ( 'NONE', #910, #1138, #256 ) ;
#8 = EDGE_CURVE ( 'NONE', #1183, #15, #36, .T. ) ;
#9 = CARTESIAN_POINT ( 'NONE',  ( 53.24999999999999289, 10.00000000000000000, -23.25000000000000000 ) ) ;
#10 = EDGE_CURVE ( 'NONE', #857, #315, #1134, .T. ) ;
#11 = VECTOR ( 'NONE', #751, 1000.000000000000000 ) ;
#12 = CARTESIAN_POINT ( 'NONE',  ( 53.24999999999999289, 10.00000000000000000, -1.750000000000011990 ) ) ;
#13 = DIRECTION ( 'NONE',  ( -0.000000000000000000, 0.000000000000000000, -1.000000000000000000 ) ) ;
#14 = VERTEX_POINT ( 'NONE', #758 ) ;
#15 = VERTEX_POINT ( 'NONE', #553 ) ;
#16 = EDGE_CURVE ( 'NONE', #72, #467, #1031, .T. ) ;
#17 = DIRECTION ( 'NONE',  ( -1.000000000000000000, 0.000000000000000000, -3.469446951953614189E-16 ) ) ;
#18 = VECTOR ( 'NONE', #156, 1000.000000000000000 ) ;
#19 = CARTESIAN_POINT ( 'NONE',  ( 52.49999999999999289, 8.000000000000000000, -1.750000000000011990 ) ) ;
#20 = CARTESIAN_POINT ( 'NONE',  ( 16.00000000000000711, 10.00000000000000000, -1.000000000000002887 ) ) ;
#21 = DIRECTION ( 'NONE',  ( 0.000000000000000000, -1.000000000000000000, 0.000000000000000000 ) ) ;
#22 = ORIENTED_EDGE ( 'NONE', *, *, #378, .F. ) ;
#23 = ORIENTED_EDGE ( 'NONE', *, *, #455, .T. ) ;
#24 = EDGE_CURVE ( 'NONE', #422, #293, #1126, .T. ) ;
#25 = FACE_OUTER_BOUND ( 'NONE', #435, .T. ) ;
#26 = CARTESIAN_POINT ( 'NONE',  ( 40.74999999999999289, 8.000000000000000000, -1.750000000000001554 ) ) ;
#27 = CARTESIAN_POINT ( 'NONE',  ( 50.24999999999999289, 8.000000000000000000, -21.00000000000000000 ) ) ;
#28 = DIRECTION ( 'NONE',  ( -8.673617379884035472E-17, -0.000000000000000000, -1.000000000000000000 ) ) ;
#29 = EDGE_LOOP ( 'NONE', ( #489, #599, #217, #1133 ) ) ;
#30 = VERTEX_POINT ( 'NONE', #636 ) ;
#31 = ORIENTED_EDGE ( 'NONE', *, *, #58, .T. ) ;
#32 = CARTESIAN_POINT ( 'NONE',  ( 2.500000000000010658, 10.00000000000000000, -1.000000000000000666 ) ) ;
#33 = DIRECTION ( 'NONE',  ( 1.000000000000000000, 0.000000000000000000, -0.000000000000000000 ) ) ;
#34 = ORIENTED_EDGE ( 'NONE', *, *, #484, .T. ) ;
#35 = EDGE_LOOP ( 'NONE', ( #523, #813, #538, #786 ) ) ;
#36 = LINE ( 'NONE', #42, #1093 ) ;
#37 = CARTESIAN_POINT ( 'NONE',  ( 26.25000000000000000, 8.000000000000000000, -21.00000000000000355 ) ) ;
#38 = AXIS2_PLACEMENT_3D ( 'NONE', #888, #697, #795 ) ;
#39 = DIRECTION ( 'NONE',  ( 0.000000000000000000, 0.000000000000000000, -1.000000000000000000 ) ) ;
#40 = STYLED_ITEM ( 'NONE', ( #418 ), #1075 ) ;
#41 = ORIENTED_EDGE ( 'NONE', *, *, #228, .T. ) ;
#42 = CARTESIAN_POINT ( 'NONE',  ( 55.00000000000000000, 10.00000000000000000, 0.000000000000000000 ) ) ;
#43 = CARTESIAN_POINT ( 'NONE',  ( 14.25000000000000533, 10.00000000000000000, -21.00000000000000355 ) ) ;
#44 = AXIS2_PLACEMENT_3D ( 'NONE', #429, #48, #62 ) ;
#45 = EDGE_CURVE ( 'NONE', #424, #741, #441, .T. ) ;
#46 = DIRECTION ( 'NONE',  ( -1.000000000000000000, 0.000000000000000000, -0.000000000000000000 ) ) ;
#47 = ORIENTED_EDGE ( 'NONE', *, *, #1104, .T. ) ;
#48 = DIRECTION ( 'NONE',  ( 0.000000000000000000, -1.000000000000000000, 0.000000000000000000 ) ) ;
#49 = DIRECTION ( 'NONE',  ( 0.000000000000000000, -1.000000000000000000, 0.000000000000000000 ) ) ;
#50 = CARTESIAN_POINT ( 'NONE',  ( 39.99999999999999289, 8.000000000000000000, -1.000000000000002887 ) ) ;
#51 = DIRECTION ( 'NONE',  ( 0.000000000000000000, -1.000000000000000000, 0.000000000000000000 ) ) ;
#52 = EDGE_CURVE ( 'NONE', #15, #875, #933, .T. ) ;
#53 = LINE ( 'NONE', #544, #560 ) ;
#54 = EDGE_LOOP ( 'NONE', ( #1067, #353, #1191, #461 ) ) ;
#55 = EDGE_LOOP ( 'NONE', ( #685, #69, #1054, #1105 ) ) ;
#56 = CARTESIAN_POINT ( 'NONE',  ( 4.750000000000005329, 10.00000000000000000, -21.00000000000000000 ) ) ;
#57 = CARTESIAN_POINT ( 'NONE',  ( 50.24999999999998579, 8.000000000000000000, -1.000000000000001554 ) ) ;
#58 = EDGE_CURVE ( 'NONE', #144, #527, #710, .T. ) ;
#59 = FACE_OUTER_BOUND ( 'NONE', #55, .T. ) ;
#60 = FACE_OUTER_BOUND ( 'NONE', #415, .T. ) ;
#61 = CIRCLE ( 'NONE', #331, 0.7499999999999997780 ) ;
#62 = DIRECTION ( 'NONE',  ( 0.000000000000000000, 0.000000000000000000, -1.000000000000000000 ) ) ;
#63 = DIRECTION ( 'NONE',  ( 0.000000000000000000, 0.000000000000000000, -1.000000000000000000 ) ) ;
#64 = VERTEX_POINT ( 'NONE', #335 ) ;
#65 = DIRECTION ( 'NONE',  ( 0.000000000000000000, 0.000000000000000000, -1.000000000000000000 ) ) ;
#66 = VERTEX_POINT ( 'NONE', #56 ) ;
#67 = CARTESIAN_POINT ( 'NONE',  ( 50.24999999999999289, 8.000000000000000000, -21.00000000000000000 ) ) ;
#68 = EDGE_CURVE ( 'NONE', #912, #1014, #677, .T. ) ;
#69 = ORIENTED_EDGE ( 'NONE', *, *, #363, .F. ) ;
#70 = CARTESIAN_POINT ( 'NONE',  ( 40.74999999999999289, 8.000000000000000000, -21.00000000000000355 ) ) ;
#71 = CIRCLE ( 'NONE', #7, 0.7499999999999997780 ) ;
#72 = VERTEX_POINT ( 'NONE', #622 ) ;
#73 = CARTESIAN_POINT ( 'NONE',  ( 50.24999999999999289, 10.00000000000000000, -21.00000000000000000 ) ) ;
#74 = VECTOR ( 'NONE', #206, 1000.000000000000000 ) ;
#75 = EDGE_LOOP ( 'NONE', ( #853, #346, #496, #188 ) ) ;
#76 = ORIENTED_EDGE ( 'NONE', *, *, #459, .T. ) ;
#77 = EDGE_CURVE ( 'NONE', #361, #14, #436, .T. ) ;
#78 = DIRECTION ( 'NONE',  ( -1.000000000000000000, 0.000000000000000000, -6.938893903907228378E-16 ) ) ;
#79 = VECTOR ( 'NONE', #209, 1000.000000000000000 ) ;
#80 = ORIENTED_EDGE ( 'NONE', *, *, #244, .F. ) ;
#81 = DIRECTION ( 'NONE',  ( 1.000000000000000000, -0.000000000000000000, -0.000000000000000000 ) ) ;
#82 = VECTOR ( 'NONE', #1229, 1000.000000000000000 ) ;
#83 = VECTOR ( 'NONE', #730, 1000.000000000000000 ) ;
#84 = VERTEX_POINT ( 'NONE', #1214 ) ;
#85 = ORIENTED_EDGE ( 'NONE', *, *, #148, .T. ) ;
#86 = PRODUCT_DEFINITION_SHAPE ( 'NONE', 'NONE',  #1044 ) ;
#87 = CARTESIAN_POINT ( 'NONE',  ( 16.74999999999999645, 8.000000000000000000, -21.00000000000000355 ) ) ;
#88 = ADVANCED_FACE ( 'NONE', ( #258 ), #1141, .F. ) ;
#89 = CARTESIAN_POINT ( 'NONE',  ( 4.750000000000007105, 10.00000000000000000, -1.750000000000001554 ) ) ;
#90 = VECTOR ( 'NONE', #546, 1000.000000000000000 ) ;
#91 = APPLICATION_PROTOCOL_DEFINITION ( 'draft international standard', 'automotive_design', 1998, #656 ) ;
#92 = EDGE_CURVE ( 'NONE', #904, #790, #650, .T. ) ;
#93 = DIRECTION ( 'NONE',  ( -6.938893903907228378E-16, 0.000000000000000000, 1.000000000000000000 ) ) ;
#94 = DIRECTION ( 'NONE',  ( -0.000000000000000000, 1.000000000000000000, 0.000000000000000000 ) ) ;
#95 = VERTEX_POINT ( 'NONE', #328 ) ;
#96 = CARTESIAN_POINT ( 'NONE',  ( 15.00000000000000888, 8.000000000000000000, -1.750000000000002887 ) ) ;
#97 = ORIENTED_EDGE ( 'NONE', *, *, #180, .T. ) ;
#98 = CARTESIAN_POINT ( 'NONE',  ( 38.24999999999999289, 8.000000000000000000, -1.000000000000003109 ) ) ;
#99 = ORIENTED_EDGE ( 'NONE', *, *, #1162, .F. ) ;
#100 = VECTOR ( 'NONE', #962, 1000.000000000000000 ) ;
#101 = VECTOR ( 'NONE', #949, 1000.000000000000000 ) ;
#102 = FACE_OUTER_BOUND ( 'NONE', #75, .T. ) ;
#103 = PLANE ( 'NONE',  #251 ) ;
#104 = ORIENTED_EDGE ( 'NONE', *, *, #92, .T. ) ;
#105 = EDGE_CURVE ( 'NONE', #1052, #205, #237, .T. ) ;
#106 = FACE_OUTER_BOUND ( 'NONE', #567, .T. ) ;
#107 = DIRECTION ( 'NONE',  ( 0.000000000000000000, 0.000000000000000000, -1.000000000000000000 ) ) ;
#108 = LINE ( 'NONE', #313, #300 ) ;
#109 = CARTESIAN_POINT ( 'NONE',  ( 28.75000000000000000, 8.000000000000000000, -21.00000000000000355 ) ) ;
#110 = EDGE_CURVE ( 'NONE', #878, #72, #1113, .T. ) ;
#111 = EDGE_LOOP ( 'NONE', ( #1074, #1029, #1002, #1190 ) ) ;
#112 = DIRECTION ( 'NONE',  ( 1.000000000000000000, -0.000000000000000000, -0.000000000000000000 ) ) ;
#113 = DIRECTION ( 'NONE',  ( -0.000000000000000000, 1.000000000000000000, -0.000000000000000000 ) ) ;
#114 = AXIS2_PLACEMENT_3D ( 'NONE', #1208, #49, #1135 ) ;
#115 = ADVANCED_FACE ( 'NONE', ( #1011 ), #1222, .F. ) ;
#116 = FACE_OUTER_BOUND ( 'NONE', #1188, .T. ) ;
#117 = DIRECTION ( 'NONE',  ( 1.000000000000000000, 0.000000000000000000, -0.000000000000000000 ) ) ;
#118 = EDGE_LOOP ( 'NONE', ( #678, #1010, #779, #676 ) ) ;
#119 = DIRECTION ( 'NONE',  ( 0.000000000000000000, 1.000000000000000000, -0.000000000000000000 ) ) ;
#120 = FACE_OUTER_BOUND ( 'NONE', #834, .T. ) ;
#121 = VECTOR ( 'NONE', #1056, 1000.000000000000000 ) ;
#122 = LINE ( 'NONE', #609, #1182 ) ;
#123 = CARTESIAN_POINT ( 'NONE',  ( 2.500000000000010658, 8.000000000000000000, -1.000000000000000666 ) ) ;
#124 = VECTOR ( 'NONE', #589, 1000.000000000000000 ) ;
#125 = ORIENTED_EDGE ( 'NONE', *, *, #153, .T. ) ;
#126 = ORIENTED_EDGE ( 'NONE', *, *, #408, .T. ) ;
#127 = CIRCLE ( 'NONE', #169, 0.7499999999999997780 ) ;
#128 = ORIENTED_EDGE ( 'NONE', *, *, #983, .F. ) ;
#129 = PLANE ( 'NONE',  #1023 ) ;
#130 = EDGE_CURVE ( 'NONE', #959, #1052, #348, .T. ) ;
#131 = DIRECTION ( 'NONE',  ( 0.000000000000000000, -1.000000000000000000, -0.000000000000000000 ) ) ;
#132 = VERTEX_POINT ( 'NONE', #1018 ) ;
#133 = VECTOR ( 'NONE', #980, 1000.000000000000000 ) ;
#134 = CARTESIAN_POINT ( 'NONE',  ( 0.000000000000000000, 10.00000000000000000, 0.000000000000000000 ) ) ;
#135 = EDGE_CURVE ( 'NONE', #592, #66, #836, .T. ) ;
#136 = DIRECTION ( 'NONE',  ( 0.000000000000000000, -1.000000000000000000, 0.000000000000000000 ) ) ;
#137 = PLANE ( 'NONE',  #1275 ) ;
#138 = ORIENTED_EDGE ( 'NONE', *, *, #706, .F. ) ;
#139 = CARTESIAN_POINT ( 'NONE',  ( 40.74999999999999289, 10.00000000000000000, -21.00000000000000355 ) ) ;
#140 = CARTESIAN_POINT ( 'NONE',  ( 14.25000000000000711, 10.00000000000000000, -1.000000000000002665 ) ) ;
#141 = VECTOR ( 'NONE', #351, 1000.000000000000000 ) ;
#142 = LINE ( 'NONE', #1239, #1072 ) ;
#143 = VECTOR ( 'NONE', #1223, 1000.000000000000000 ) ;
#144 = VERTEX_POINT ( 'NONE', #602 ) ;
#145 = VECTOR ( 'NONE', #500, 1000.000000000000000 ) ;
#146 = DIRECTION ( 'NONE',  ( 1.000000000000000000, 0.000000000000000000, -0.000000000000000000 ) ) ;
#147 = DIRECTION ( 'NONE',  ( -3.469446951953614189E-16, 0.000000000000000000, 1.000000000000000000 ) ) ;
#148 = EDGE_CURVE ( 'NONE', #1211, #563, #843, .T. ) ;
#149 = LINE ( 'NONE', #255, #1216 ) ;
#150 = CARTESIAN_POINT ( 'NONE',  ( 28.00000000000000355, 8.000000000000000000, -1.750000000000005107 ) ) ;
#151 = CARTESIAN_POINT ( 'NONE',  ( 28.00000000000000355, 8.000000000000000000, -1.000000000000004219 ) ) ;
#152 = VERTEX_POINT ( 'NONE', #1107 ) ;
#153 = EDGE_CURVE ( 'NONE', #563, #1227, #644, .T. ) ;
#154 = DIRECTION ( 'NONE',  ( 0.000000000000000000, 1.000000000000000000, -0.000000000000000000 ) ) ;
#155 = CARTESIAN_POINT ( 'NONE',  ( 0.000000000000000000, 0.000000000000000000, -25.00000000000000000 ) ) ;
#156 = DIRECTION ( 'NONE',  ( 1.000000000000000000, -0.000000000000000000, 3.652049423109066841E-16 ) ) ;
#157 = PLANE ( 'NONE',  #965 ) ;
#158 = CARTESIAN_POINT ( 'NONE',  ( 0.000000000000000000, 0.000000000000000000, 0.000000000000000000 ) ) ;
#159 = VECTOR ( 'NONE', #1022, 1000.000000000000000 ) ;
#160 = DIRECTION ( 'NONE',  ( -0.000000000000000000, -0.000000000000000000, -1.000000000000000000 ) ) ;
#161 = DIRECTION ( 'NONE',  ( 0.000000000000000000, -1.000000000000000000, 0.000000000000000000 ) ) ;
#162 = AXIS2_PLACEMENT_3D ( 'NONE', #851, #65, #46 ) ;
#163 = DIRECTION ( 'NONE',  ( -0.000000000000000000, -1.000000000000000000, -0.000000000000000000 ) ) ;
#164 = CARTESIAN_POINT ( 'NONE',  ( 38.24999999999999289, 8.000000000000000000, -1.750000000000003331 ) ) ;
#165 = COLOUR_RGB ( '',0.7921568627450980005, 0.8196078431372548767, 0.9333333333333333481 ) ;
#166 = CIRCLE ( 'NONE', #824, 0.7500000000000006661 ) ;
#167 = ORIENTED_EDGE ( 'NONE', *, *, #543, .T. ) ;
#168 = CARTESIAN_POINT ( 'NONE',  ( 2.500000000000010658, 10.00000000000000000, -1.000000000000000666 ) ) ;
#169 = AXIS2_PLACEMENT_3D ( 'NONE', #178, #161, #554 ) ;
#170 = DIRECTION ( 'NONE',  ( -0.000000000000000000, -1.000000000000000000, 0.000000000000000000 ) ) ;
#171 = ORIENTED_EDGE ( 'NONE', *, *, #16, .T. ) ;
#172 = CARTESIAN_POINT ( 'NONE',  ( 55.00000000000000000, 10.00000000000000000, -25.00000000000000000 ) ) ;
#173 = ADVANCED_FACE ( 'NONE', ( #704 ), #941, .T. ) ;
#174 =( LENGTH_UNIT ( ) NAMED_UNIT ( * ) SI_UNIT ( .MILLI., .METRE. ) );
#175 = ORIENTED_EDGE ( 'NONE', *, *, #290, .F. ) ;
#176 = LINE ( 'NONE', #1163, #100 ) ;
#177 = EDGE_LOOP ( 'NONE', ( #34, #321, #709, #1167 ) ) ;
#178 = CARTESIAN_POINT ( 'NONE',  ( 4.000000000000007105, 10.00000000000000000, -1.750000000000001554 ) ) ;
#179 = VECTOR ( 'NONE', #265, 1000.000000000000000 ) ;
#180 = EDGE_CURVE ( 'NONE', #1175, #878, #994, .T. ) ;
#181 = CARTESIAN_POINT ( 'NONE',  ( 2.500000000000010214, 10.00000000000000000, -1.750000000000000666 ) ) ;
#182 = DIRECTION ( 'NONE',  ( 1.000000000000000000, 0.000000000000000000, -5.204170427930421283E-16 ) ) ;
#183 = ORIENTED_EDGE ( 'NONE', *, *, #478, .T. ) ;
#184 = AXIS2_PLACEMENT_3D ( 'NONE', #438, #1019, #639 ) ;
#185 = EDGE_CURVE ( 'NONE', #371, #15, #223, .T. ) ;
#186 = AXIS2_PLACEMENT_3D ( 'NONE', #401, #783, #1169 ) ;
#187 = DIRECTION ( 'NONE',  ( 0.000000000000000000, -1.000000000000000000, 0.000000000000000000 ) ) ;
#188 = ORIENTED_EDGE ( 'NONE', *, *, #77, .F. ) ;
#189 = FACE_OUTER_BOUND ( 'NONE', #1021, .T. ) ;
#190 = FACE_OUTER_BOUND ( 'NONE', #791, .T. ) ;
#191 = VECTOR ( 'NONE', #131, 1000.000000000000000 ) ;
#192 = DIRECTION ( 'NONE',  ( 1.734723475976807094E-16, -0.000000000000000000, 1.000000000000000000 ) ) ;
#193 = ORIENTED_EDGE ( 'NONE', *, *, #876, .F. ) ;
#194 = EDGE_LOOP ( 'NONE', ( #326, #1060, #308, #956 ) ) ;
#195 = CARTESIAN_POINT ( 'NONE',  ( 53.24999999999999289, 8.000000000000000000, -1.750000000000011990 ) ) ;
#196 = DIRECTION ( 'NONE',  ( 4.336808689942021680E-16, 0.000000000000000000, 1.000000000000000000 ) ) ;
#197 = EDGE_CURVE ( 'NONE', #14, #356, #253, .T. ) ;
#198 = ORIENTED_EDGE ( 'NONE', *, *, #470, .T. ) ;
#199 = CIRCLE ( 'NONE', #1194, 0.7499999999999997780 ) ;
#200 = LINE ( 'NONE', #984, #11 ) ;
#201 = SURFACE_STYLE_USAGE ( .BOTH. , #615 ) ;
#202 = DIRECTION ( 'NONE',  ( 1.000000000000000000, -0.000000000000000000, -1.734723475976806848E-16 ) ) ;
#203 = CARTESIAN_POINT ( 'NONE',  ( 26.25000000000000355, 10.00000000000000000, -1.000000000000004219 ) ) ;
#204 = VERTEX_POINT ( 'NONE', #323 ) ;
#205 = VERTEX_POINT ( 'NONE', #317 ) ;
#206 = DIRECTION ( 'NONE',  ( -3.469446951953614189E-16, -0.000000000000000000, 1.000000000000000000 ) ) ;
#207 = CARTESIAN_POINT ( 'NONE',  ( 4.000000000000007105, 10.00000000000000000, -1.000000000000001110 ) ) ;
#208 = CARTESIAN_POINT ( 'NONE',  ( 0.000000000000000000, 8.000000000000000000, 0.000000000000000000 ) ) ;
#209 = DIRECTION ( 'NONE',  ( -0.000000000000000000, -0.000000000000000000, -1.000000000000000000 ) ) ;
#210 = ORIENTED_EDGE ( 'NONE', *, *, #565, .T. ) ;
#211 = CARTESIAN_POINT ( 'NONE',  ( 50.24999999999998579, 10.00000000000000000, -1.000000000000001554 ) ) ;
#212 = EDGE_CURVE ( 'NONE', #563, #144, #404, .T. ) ;
#213 = DIRECTION ( 'NONE',  ( 0.000000000000000000, 0.000000000000000000, -1.000000000000000000 ) ) ;
#214 = AXIS2_PLACEMENT_3D ( 'NONE', #539, #252, #629 ) ;
#215 = CYLINDRICAL_SURFACE ( 'NONE', #588, 0.7500000000000002220 ) ;
#216 = DIRECTION ( 'NONE',  ( 0.000000000000000000, 0.000000000000000000, -1.000000000000000000 ) ) ;
#217 = ORIENTED_EDGE ( 'NONE', *, *, #983, .T. ) ;
#218 = VERTEX_POINT ( 'NONE', #155 ) ;
#219 = ORIENTED_EDGE ( 'NONE', *, *, #1254, .T. ) ;
#220 = VERTEX_POINT ( 'NONE', #1084 ) ;
#221 = PRODUCT_DEFINITION_FORMATION_WITH_SPECIFIED_SOURCE ( 'ANY', '', #737, .NOT_KNOWN. ) ;
#222 = EDGE_CURVE ( 'NONE', #204, #72, #899, .T. ) ;
#223 = LINE ( 'NONE', #358, #382 ) ;
#224 = VECTOR ( 'NONE', #163, 1000.000000000000000 ) ;
#225 = LINE ( 'NONE', #1100, #270 ) ;
#226 = AXIS2_PLACEMENT_3D ( 'NONE', #648, #338, #1036 ) ;
#227 = CARTESIAN_POINT ( 'NONE',  ( 53.24999999999999289, 10.00000000000000000, -1.000000000000014655 ) ) ;
#228 = EDGE_CURVE ( 'NONE', #84, #1211, #799, .T. ) ;
#229 = VERTEX_POINT ( 'NONE', #810 ) ;
#230 = VECTOR ( 'NONE', #394, 1000.000000000000000 ) ;
#231 = ORIENTED_EDGE ( 'NONE', *, *, #1079, .F. ) ;
#232 = DIRECTION ( 'NONE',  ( 0.000000000000000000, -1.000000000000000000, -0.000000000000000000 ) ) ;
#233 = LINE ( 'NONE', #1215, #143 ) ;
#234 = FACE_OUTER_BOUND ( 'NONE', #194, .T. ) ;
#235 = ADVANCED_FACE ( 'NONE', ( #106 ), #1006, .F. ) ;
#236 = ORIENTED_EDGE ( 'NONE', *, *, #1104, .F. ) ;
#237 = LINE ( 'NONE', #340, #403 ) ;
#238 = VECTOR ( 'NONE', #352, 1000.000000000000000 ) ;
#239 = CARTESIAN_POINT ( 'NONE',  ( 50.24999999999998579, 8.000000000000000000, -1.750000000000005107 ) ) ;
#240 = VECTOR ( 'NONE', #112, 1000.000000000000000 ) ;
#241 = LINE ( 'NONE', #1028, #469 ) ;
#242 = ADVANCED_FACE ( 'NONE', ( #1192 ), #410, .F. ) ;
#243 = ORIENTED_EDGE ( 'NONE', *, *, #254, .F. ) ;
#244 = EDGE_CURVE ( 'NONE', #64, #1213, #200, .T. ) ;
#245 = DIRECTION ( 'NONE',  ( -0.000000000000000000, -0.000000000000000000, 1.000000000000000000 ) ) ;
#246 = FACE_OUTER_BOUND ( 'NONE', #898, .T. ) ;
#247 = CARTESIAN_POINT ( 'NONE',  ( 0.000000000000000000, 10.00000000000000000, 0.000000000000000000 ) ) ;
#248 = EDGE_CURVE ( 'NONE', #929, #301, #806, .T. ) ;
#249 = CYLINDRICAL_SURFACE ( 'NONE', #388, 0.7500000000000000000 ) ;
#250 = ORIENTED_EDGE ( 'NONE', *, *, #185, .F. ) ;
#251 = AXIS2_PLACEMENT_3D ( 'NONE', #972, #196, #1269 ) ;
#252 = DIRECTION ( 'NONE',  ( 0.000000000000000000, 1.000000000000000000, -0.000000000000000000 ) ) ;
#253 = LINE ( 'NONE', #1033, #240 ) ;
#254 = EDGE_CURVE ( 'NONE', #288, #527, #1200, .T. ) ;
#255 = CARTESIAN_POINT ( 'NONE',  ( 0.000000000000000000, 10.00000000000000000, -25.00000000000000000 ) ) ;
#256 = DIRECTION ( 'NONE',  ( 0.000000000000000000, 0.000000000000000000, -1.000000000000000000 ) ) ;
#257 = CARTESIAN_POINT ( 'NONE',  ( 40.74999999999999289, 10.00000000000000000, -1.750000000000001554 ) ) ;
#258 = FACE_OUTER_BOUND ( 'NONE', #692, .T. ) ;
#259 = LINE ( 'NONE', #863, #684 ) ;
#260 = AXIS2_PLACEMENT_3D ( 'NONE', #986, #420, #33 ) ;
#261 = LINE ( 'NONE', #652, #700 ) ;
#262 = EDGE_LOOP ( 'NONE', ( #654, #1266, #545, #930 ) ) ;
#263 = CARTESIAN_POINT ( 'NONE',  ( 38.25000000000000711, 8.000000000000000000, -21.00000000000000355 ) ) ;
#264 = ORIENTED_EDGE ( 'NONE', *, *, #914, .F. ) ;
#265 = DIRECTION ( 'NONE',  ( 1.000000000000000000, -0.000000000000000000, -4.336808689942021680E-16 ) ) ;
#266 = DIRECTION ( 'NONE',  ( 1.000000000000000000, -0.000000000000000000, -0.000000000000000000 ) ) ;
#267 = ORIENTED_EDGE ( 'NONE', *, *, #867, .F. ) ;
#268 = ADVANCED_FACE ( 'NONE', ( #25 ), #417, .F. ) ;
#269 = CARTESIAN_POINT ( 'NONE',  ( 16.75000000000000711, 10.00000000000000000, -1.750000000000001554 ) ) ;
#270 = VECTOR ( 'NONE', #113, 1000.000000000000000 ) ;
#271 = EDGE_CURVE ( 'NONE', #679, #1048, #782, .T. ) ;
#272 = VERTEX_POINT ( 'NONE', #9 ) ;
#273 = LINE ( 'NONE', #168, #536 ) ;
#274 = CARTESIAN_POINT ( 'NONE',  ( 52.49999999999999289, 8.000000000000000000, -1.000000000000011546 ) ) ;
#275 = CLOSED_SHELL ( 'NONE', ( #1016, #831, #1166, #688, #517, #173, #412, #449, #887, #582, #893, #235, #668, #492, #1189, #966, #601, #771, #88, #242, #115, #464, #1069, #1155, #804, #1136, #699, #846, #637, #754, #931, #398, #268, #1180, #600, #337, #278, #550, #712 ) ) ;
#276 = ORIENTED_EDGE ( 'NONE', *, *, #908, .T. ) ;
#277 = LINE ( 'NONE', #1038, #719 ) ;
#278 = ADVANCED_FACE ( 'NONE', ( #477 ), #462, .F. ) ;
#279 = ORIENTED_EDGE ( 'NONE', *, *, #706, .T. ) ;
#280 = PRODUCT_CONTEXT ( 'NONE', #656, 'mechanical' ) ;
#281 = ORIENTED_EDGE ( 'NONE', *, *, #284, .F. ) ;
#282 = LINE ( 'NONE', #673, #329 ) ;
#283 = DIRECTION ( 'NONE',  ( 0.000000000000000000, 1.000000000000000000, -0.000000000000000000 ) ) ;
#284 = EDGE_CURVE ( 'NONE', #84, #288, #952, .T. ) ;
#285 = VERTEX_POINT ( 'NONE', #1153 ) ;
#286 = AXIS2_PLACEMENT_3D ( 'NONE', #511, #311, #720 ) ;
#287 = ORIENTED_EDGE ( 'NONE', *, *, #1202, .T. ) ;
#288 = VERTEX_POINT ( 'NONE', #73 ) ;
#289 = FACE_OUTER_BOUND ( 'NONE', #1247, .T. ) ;
#290 = EDGE_CURVE ( 'NONE', #723, #912, #277, .T. ) ;
#291 = LINE ( 'NONE', #796, #1005 ) ;
#292 = AXIS2_PLACEMENT_3D ( 'NONE', #374, #78, #93 ) ;
#293 = VERTEX_POINT ( 'NONE', #1142 ) ;
#294 = ORIENTED_EDGE ( 'NONE', *, *, #1117, .F. ) ;
#295 = CARTESIAN_POINT ( 'NONE',  ( 4.000000000000007105, 8.000000000000000000, -1.000000000000001110 ) ) ;
#296 = VECTOR ( 'NONE', #641, 1000.000000000000000 ) ;
#297 = CARTESIAN_POINT ( 'NONE',  ( 40.74999999999999289, 10.00000000000000000, -1.750000000000001554 ) ) ;
#298 = VERTEX_POINT ( 'NONE', #858 ) ;
#299 = CARTESIAN_POINT ( 'NONE',  ( 1.750000000000008438, 10.00000000000000000, -23.25000000000000000 ) ) ;
#300 = VECTOR ( 'NONE', #1217, 1000.000000000000000 ) ;
#301 = VERTEX_POINT ( 'NONE', #667 ) ;
#302 = LINE ( 'NONE', #879, #1024 ) ;
#303 = ORIENTED_EDGE ( 'NONE', *, *, #925, .T. ) ;
#304 = ORIENTED_EDGE ( 'NONE', *, *, #839, .F. ) ;
#305 = AXIS2_PLACEMENT_3D ( 'NONE', #1099, #989, #442 ) ;
#306 = LINE ( 'NONE', #1087, #364 ) ;
#307 = CARTESIAN_POINT ( 'NONE',  ( 28.00000000000000355, 8.000000000000000000, -1.000000000000004219 ) ) ;
#308 = ORIENTED_EDGE ( 'NONE', *, *, #58, .F. ) ;
#309 = EDGE_CURVE ( 'NONE', #204, #30, #458, .T. ) ;
#310 = AXIS2_PLACEMENT_3D ( 'NONE', #433, #915, #760 ) ;
#311 = DIRECTION ( 'NONE',  ( 0.000000000000000000, 1.000000000000000000, -0.000000000000000000 ) ) ;
#312 = FILL_AREA_STYLE_COLOUR ( '', #165 ) ;
#313 = CARTESIAN_POINT ( 'NONE',  ( 1.750000000000009770, 8.000000000000000000, -1.750000000000000666 ) ) ;
#314 = CARTESIAN_POINT ( 'NONE',  ( 14.25000000000000711, 8.000000000000000000, -1.750000000000002887 ) ) ;
#315 = VERTEX_POINT ( 'NONE', #1053 ) ;
#316 = EDGE_CURVE ( 'NONE', #581, #774, #759, .T. ) ;
#317 = CARTESIAN_POINT ( 'NONE',  ( 40.74999999999999289, 8.000000000000000000, -21.00000000000000355 ) ) ;
#318 = DIRECTION ( 'NONE',  ( -1.000000000000000000, -0.000000000000000000, -0.000000000000000000 ) ) ;
#319 = CARTESIAN_POINT ( 'NONE',  ( 53.24999999999999289, 8.000000000000000000, -23.25000000000000000 ) ) ;
#320 = PLANE ( 'NONE',  #1257 ) ;
#321 = ORIENTED_EDGE ( 'NONE', *, *, #872, .T. ) ;
#322 = EDGE_CURVE ( 'NONE', #361, #855, #570, .T. ) ;
#323 = CARTESIAN_POINT ( 'NONE',  ( 52.49999999999999289, 8.000000000000000000, -24.00000000000000000 ) ) ;
#324 = LINE ( 'NONE', #900, #979 ) ;
#325 = LINE ( 'NONE', #722, #1172 ) ;
#326 = ORIENTED_EDGE ( 'NONE', *, *, #148, .F. ) ;
#327 = ORIENTED_EDGE ( 'NONE', *, *, #135, .T. ) ;
#328 = CARTESIAN_POINT ( 'NONE',  ( 16.74999999999999645, 8.000000000000000000, -21.00000000000000355 ) ) ;
#329 = VECTOR ( 'NONE', #780, 1000.000000000000000 ) ;
#330 = DIRECTION ( 'NONE',  ( 8.673617379884034239E-17, 0.000000000000000000, 1.000000000000000000 ) ) ;
#331 = AXIS2_PLACEMENT_3D ( 'NONE', #1255, #687, #967 ) ;
#332 = LINE ( 'NONE', #617, #124 ) ;
#333 = ORIENTED_EDGE ( 'NONE', *, *, #960, .F. ) ;
#334 = EDGE_LOOP ( 'NONE', ( #23, #219, #138, #820 ) ) ;
#335 = CARTESIAN_POINT ( 'NONE',  ( 38.99999999999999289, 10.00000000000000000, -1.000000000000002887 ) ) ;
#336 = DIRECTION ( 'NONE',  ( 1.000000000000000000, -0.000000000000000000, -0.000000000000000000 ) ) ;
#337 = ADVANCED_FACE ( 'NONE', ( #854 ), #1248, .F. ) ;
#338 = DIRECTION ( 'NONE',  ( 0.000000000000000000, -1.000000000000000000, 0.000000000000000000 ) ) ;
#339 = ORIENTED_EDGE ( 'NONE', *, *, #498, .T. ) ;
#340 = CARTESIAN_POINT ( 'NONE',  ( 40.74999999999999289, 8.000000000000000000, -21.00000000000000355 ) ) ;
#341 = CIRCLE ( 'NONE', #1251, 0.7500000000000002220 ) ;
#342 = CARTESIAN_POINT ( 'NONE',  ( 52.49999999999999289, 8.000000000000000000, -1.000000000000011546 ) ) ;
#343 = FACE_OUTER_BOUND ( 'NONE', #35, .T. ) ;
#344 = VECTOR ( 'NONE', #232, 1000.000000000000000 ) ;
#345 = CARTESIAN_POINT ( 'NONE',  ( 28.75000000000000000, 10.00000000000000000, -21.00000000000000355 ) ) ;
#346 = ORIENTED_EDGE ( 'NONE', *, *, #1254, .F. ) ;
#347 = CARTESIAN_POINT ( 'NONE',  ( 2.500000000000008882, 8.000000000000000000, -23.25000000000000000 ) ) ;
#348 = CIRCLE ( 'NONE', #214, 0.7499999999999997780 ) ;
#349 = EDGE_CURVE ( 'NONE', #66, #1221, #259, .T. ) ;
#350 = CARTESIAN_POINT ( 'NONE',  ( 1.750000000000008438, 8.000000000000000000, -24.00000000000000000 ) ) ;
#351 = DIRECTION ( 'NONE',  ( -0.000000000000000000, -1.000000000000000000, -0.000000000000000000 ) ) ;
#352 = DIRECTION ( 'NONE',  ( 1.000000000000000000, -0.000000000000000000, -1.734723475976806848E-16 ) ) ;
#353 = ORIENTED_EDGE ( 'NONE', *, *, #459, .F. ) ;
#354 = LINE ( 'NONE', #345, #296 ) ;
#355 = ORIENTED_EDGE ( 'NONE', *, *, #953, .T. ) ;
#356 = VERTEX_POINT ( 'NONE', #767 ) ;
#357 = CARTESIAN_POINT ( 'NONE',  ( 55.00000000000000000, 0.000000000000000000, 0.000000000000000000 ) ) ;
#358 = CARTESIAN_POINT ( 'NONE',  ( 0.000000000000000000, 0.000000000000000000, 0.000000000000000000 ) ) ;
#359 = DIRECTION ( 'NONE',  ( -1.000000000000000000, 0.000000000000000000, 8.673617379884034239E-17 ) ) ;
#360 = DIRECTION ( 'NONE',  ( 0.000000000000000000, -1.000000000000000000, 0.000000000000000000 ) ) ;
#361 = VERTEX_POINT ( 'NONE', #1259 ) ;
#362 = CARTESIAN_POINT ( 'NONE',  ( 39.99999999999999289, 8.000000000000000000, -1.750000000000001554 ) ) ;
#363 = EDGE_CURVE ( 'NONE', #1233, #875, #651, .T. ) ;
#364 = VECTOR ( 'NONE', #202, 1000.000000000000000 ) ;
#365 = EDGE_CURVE ( 'NONE', #581, #1249, #273, .T. ) ;
#366 = CARTESIAN_POINT ( 'NONE',  ( 52.49999999999999289, 8.000000000000000000, -23.25000000000000000 ) ) ;
#367 = ORIENTED_EDGE ( 'NONE', *, *, #686, .T. ) ;
#368 = DIRECTION ( 'NONE',  ( 1.000000000000000000, -0.000000000000000000, -3.652049423109066841E-16 ) ) ;
#369 = ORIENTED_EDGE ( 'NONE', *, *, #197, .T. ) ;
#370 = DIRECTION ( 'NONE',  ( 0.000000000000000000, 0.000000000000000000, -1.000000000000000000 ) ) ;
#371 = VERTEX_POINT ( 'NONE', #957 ) ;
#372 = DIRECTION ( 'NONE',  ( 0.000000000000000000, 0.000000000000000000, -1.000000000000000000 ) ) ;
#373 = EDGE_CURVE ( 'NONE', #741, #929, #479, .T. ) ;
#374 = CARTESIAN_POINT ( 'NONE',  ( 38.24999999999999289, 8.000000000000000000, -1.000000000000003109 ) ) ;
#375 = EDGE_CURVE ( 'NONE', #592, #1097, #127, .T. ) ;
#376 = PRODUCT_DEFINITION_CONTEXT ( 'detailed design', #1212, 'design' ) ;
#377 = ORIENTED_EDGE ( 'NONE', *, *, #1041, .F. ) ;
#378 = EDGE_CURVE ( 'NONE', #1158, #592, #743, .T. ) ;
#379 = PLANE ( 'NONE',  #292 ) ;
#380 = ORIENTED_EDGE ( 'NONE', *, *, #349, .F. ) ;
#381 = CARTESIAN_POINT ( 'NONE',  ( 38.24999999999999289, 8.000000000000000000, -1.750000000000003331 ) ) ;
#382 = VECTOR ( 'NONE', #998, 1000.000000000000000 ) ;
#383 = ADVANCED_BREP_SHAPE_REPRESENTATION ( 'W0004025-01-Metalblock1 RevA', ( #1075, #977 ), #1242 ) ;
#384 = DIRECTION ( 'NONE',  ( 4.409088834774380491E-15, 0.000000000000000000, 1.000000000000000000 ) ) ;
#385 = ORIENTED_EDGE ( 'NONE', *, *, #742, .F. ) ;
#386 = FACE_OUTER_BOUND ( 'NONE', #734, .T. ) ;
#387 = AXIS2_PLACEMENT_3D ( 'NONE', #19, #504, #107 ) ;
#388 = AXIS2_PLACEMENT_3D ( 'NONE', #1232, #556, #1131 ) ;
#389 = ORIENTED_EDGE ( 'NONE', *, *, #876, .T. ) ;
#390 = VERTEX_POINT ( 'NONE', #381 ) ;
#391 = AXIS2_PLACEMENT_3D ( 'NONE', #506, #895, #13 ) ;
#392 = DIRECTION ( 'NONE',  ( -8.673617379884035472E-17, 0.000000000000000000, -1.000000000000000000 ) ) ;
#393 = AXIS2_PLACEMENT_3D ( 'NONE', #937, #842, #747 ) ;
#394 = DIRECTION ( 'NONE',  ( -6.938893903907228378E-16, -0.000000000000000000, 1.000000000000000000 ) ) ;
#395 = ORIENTED_EDGE ( 'NONE', *, *, #16, .F. ) ;
#396 = VERTEX_POINT ( 'NONE', #109 ) ;
#397 = DIRECTION ( 'NONE',  ( 1.000000000000000000, -0.000000000000000000, 0.000000000000000000 ) ) ;
#398 = ADVANCED_FACE ( 'NONE', ( #189 ), #1077, .F. ) ;
#399 = AXIS2_PLACEMENT_3D ( 'NONE', #1230, #21, #1204 ) ;
#400 = CARTESIAN_POINT ( 'NONE',  ( 38.25000000000000711, 8.000000000000000000, -21.00000000000000355 ) ) ;
#401 = CARTESIAN_POINT ( 'NONE',  ( 2.500000000000010214, 8.000000000000000000, -1.750000000000000666 ) ) ;
#402 = ORIENTED_EDGE ( 'NONE', *, *, #503, .F. ) ;
#403 = VECTOR ( 'NONE', #160, 1000.000000000000000 ) ;
#404 = LINE ( 'NONE', #837, #1017 ) ;
#405 = CARTESIAN_POINT ( 'NONE',  ( 16.74999999999999645, 8.000000000000000000, -21.00000000000000355 ) ) ;
#406 = DIRECTION ( 'NONE',  ( 0.000000000000000000, 0.000000000000000000, -1.000000000000000000 ) ) ;
#407 = CARTESIAN_POINT ( 'NONE',  ( 0.000000000000000000, 10.00000000000000000, -25.00000000000000000 ) ) ;
#408 = EDGE_CURVE ( 'NONE', #474, #959, #302, .T. ) ;
#409 = ORIENTED_EDGE ( 'NONE', *, *, #105, .F. ) ;
#410 = PLANE ( 'NONE',  #551 ) ;
#411 = SURFACE_STYLE_FILL_AREA ( #794 ) ;
#412 = ADVANCED_FACE ( 'NONE', ( #580 ), #103, .F. ) ;
#413 = DIRECTION ( 'NONE',  ( 0.000000000000000000, 0.000000000000000000, -1.000000000000000000 ) ) ;
#414 = FACE_OUTER_BOUND ( 'NONE', #619, .T. ) ;
#415 = EDGE_LOOP ( 'NONE', ( #725, #625, #463, #1206 ) ) ;
#416 = ORIENTED_EDGE ( 'NONE', *, *, #365, .F. ) ;
#417 = CYLINDRICAL_SURFACE ( 'NONE', #114, 0.7499999999999997780 ) ;
#418 = PRESENTATION_STYLE_ASSIGNMENT (( #201 ) ) ;
#419 = EDGE_CURVE ( 'NONE', #1057, #581, #1115, .T. ) ;
#420 = DIRECTION ( 'NONE',  ( 0.000000000000000000, 0.000000000000000000, 1.000000000000000000 ) ) ;
#421 = LINE ( 'NONE', #314, #627 ) ;
#422 = VERTEX_POINT ( 'NONE', #407 ) ;
#423 = ORIENTED_EDGE ( 'NONE', *, *, #290, .T. ) ;
#424 = VERTEX_POINT ( 'NONE', #884 ) ;
#425 = CARTESIAN_POINT ( 'NONE',  ( 38.25000000000000711, 10.00000000000000000, -21.00000000000000355 ) ) ;
#426 = LINE ( 'NONE', #715, #1114 ) ;
#427 = ORIENTED_EDGE ( 'NONE', *, *, #1117, .T. ) ;
#428 = ORIENTED_EDGE ( 'NONE', *, *, #373, .F. ) ;
#429 = CARTESIAN_POINT ( 'NONE',  ( 50.99999999999999289, 10.00000000000000000, -1.750000000000004885 ) ) ;
#430 = VECTOR ( 'NONE', #28, 1000.000000000000000 ) ;
#431 = EDGE_CURVE ( 'NONE', #220, #476, #889, .T. ) ;
#432 = CIRCLE ( 'NONE', #1154, 0.7500000000000002220 ) ;
#433 = CARTESIAN_POINT ( 'NONE',  ( 55.00000000000000000, 10.00000000000000000, 0.000000000000000000 ) ) ;
#434 = DIRECTION ( 'NONE',  ( 1.000000000000000000, -0.000000000000000000, -0.000000000000000000 ) ) ;
#435 = EDGE_LOOP ( 'NONE', ( #881, #917, #1199, #22 ) ) ;
#436 = LINE ( 'NONE', #817, #159 ) ;
#437 = VECTOR ( 'NONE', #946, 1000.000000000000000 ) ;
#438 = CARTESIAN_POINT ( 'NONE',  ( 16.00000000000000711, 8.000000000000000000, -1.750000000000001554 ) ) ;
#439 = FACE_OUTER_BOUND ( 'NONE', #1112, .T. ) ;
#440 = ORIENTED_EDGE ( 'NONE', *, *, #130, .F. ) ;
#441 = LINE ( 'NONE', #919, #90 ) ;
#442 = DIRECTION ( 'NONE',  ( 0.000000000000000000, 0.000000000000000000, -1.000000000000000000 ) ) ;
#443 = LINE ( 'NONE', #840, #141 ) ;
#444 = FACE_OUTER_BOUND ( 'NONE', #954, .T. ) ;
#445 = ORIENTED_EDGE ( 'NONE', *, *, #1240, .F. ) ;
#446 = AXIS2_PLACEMENT_3D ( 'NONE', #924, #1120, #146 ) ;
#447 = CYLINDRICAL_SURFACE ( 'NONE', #618, 0.7499999999999997780 ) ;
#448 = ORIENTED_EDGE ( 'NONE', *, *, #228, .F. ) ;
#449 = ADVANCED_FACE ( 'NONE', ( #698 ), #874, .F. ) ;
#450 = DIRECTION ( 'NONE',  ( 0.000000000000000000, 0.000000000000000000, -1.000000000000000000 ) ) ;
#451 = DIRECTION ( 'NONE',  ( 1.734723475976807094E-16, 0.000000000000000000, 1.000000000000000000 ) ) ;
#452 = FACE_OUTER_BOUND ( 'NONE', #611, .T. ) ;
#453 = PLANE ( 'NONE',  #162 ) ;
#454 = CIRCLE ( 'NONE', #226, 0.7499999999999997780 ) ;
#455 = EDGE_CURVE ( 'NONE', #682, #526, #1277, .T. ) ;
#456 = VECTOR ( 'NONE', #1174, 1000.000000000000000 ) ;
#457 = EDGE_LOOP ( 'NONE', ( #1262, #304, #516, #701 ) ) ;
#458 = LINE ( 'NONE', #663, #744 ) ;
#459 = EDGE_CURVE ( 'NONE', #422, #218, #291, .T. ) ;
#460 = CARTESIAN_POINT ( 'NONE',  ( 14.25000000000000711, 10.00000000000000000, -1.750000000000002887 ) ) ;
#461 = ORIENTED_EDGE ( 'NONE', *, *, #363, .T. ) ;
#462 = CYLINDRICAL_SURFACE ( 'NONE', #1125, 0.7499999999999997780 ) ;
#463 = ORIENTED_EDGE ( 'NONE', *, *, #748, .F. ) ;
#464 = ADVANCED_FACE ( 'NONE', ( #386 ), #1187, .F. ) ;
#465 = FACE_OUTER_BOUND ( 'NONE', #177, .T. ) ;
#466 = AXIS2_PLACEMENT_3D ( 'NONE', #1236, #17, #147 ) ;
#467 = VERTEX_POINT ( 'NONE', #584 ) ;
#468 = DIRECTION ( 'NONE',  ( -0.000000000000000000, 1.000000000000000000, 0.000000000000000000 ) ) ;
#469 = VECTOR ( 'NONE', #756, 1000.000000000000000 ) ;
#470 = EDGE_CURVE ( 'NONE', #356, #855, #491, .T. ) ;
#471 = EDGE_CURVE ( 'NONE', #1052, #857, #1181, .T. ) ;
#472 = ORIENTED_EDGE ( 'NONE', *, *, #1177, .F. ) ;
#473 = CARTESIAN_POINT ( 'NONE',  ( 39.99999999999999289, 10.00000000000000000, -1.750000000000001554 ) ) ;
#474 = VERTEX_POINT ( 'NONE', #1065 ) ;
#475 = VECTOR ( 'NONE', #665, 1000.000000000000000 ) ;
#476 = VERTEX_POINT ( 'NONE', #689 ) ;
#477 = FACE_OUTER_BOUND ( 'NONE', #923, .T. ) ;
#478 = EDGE_CURVE ( 'NONE', #827, #390, #974, .T. ) ;
#479 = CIRCLE ( 'NONE', #869, 0.7500000000000002220 ) ;
#480 = ORIENTED_EDGE ( 'NONE', *, *, #24, .T. ) ;
#481 = CARTESIAN_POINT ( 'NONE',  ( 26.25000000000000000, 10.00000000000000000, -21.00000000000000355 ) ) ;
#482 = EDGE_LOOP ( 'NONE', ( #763, #749, #1149, #423 ) ) ;
#483 = DIRECTION ( 'NONE',  ( 1.000000000000000000, -0.000000000000000000, 1.734723475976805615E-16 ) ) ;
#484 = EDGE_CURVE ( 'NONE', #152, #996, #789, .T. ) ;
#485 = SHAPE_DEFINITION_REPRESENTATION ( #86, #383 ) ;
#486 = CARTESIAN_POINT ( 'NONE',  ( 0.000000000000000000, 10.00000000000000000, 0.000000000000000000 ) ) ;
#487 = DIRECTION ( 'NONE',  ( 0.000000000000000000, 1.000000000000000000, -0.000000000000000000 ) ) ;
#488 = AXIS2_PLACEMENT_3D ( 'NONE', #828, #750, #940 ) ;
#489 = ORIENTED_EDGE ( 'NONE', *, *, #316, .F. ) ;
#490 = DIRECTION ( 'NONE',  ( 1.000000000000000000, -0.000000000000000000, -0.000000000000000000 ) ) ;
#491 = LINE ( 'NONE', #307, #456 ) ;
#492 = ADVANCED_FACE ( 'NONE', ( #575 ), #1082, .F. ) ;
#493 = ORIENTED_EDGE ( 'NONE', *, *, #1143, .T. ) ;
#494 = AXIS2_PLACEMENT_3D ( 'NONE', #800, #595, #1108 ) ;
#495 = AXIS2_PLACEMENT_3D ( 'NONE', #96, #784, #370 ) ;
#496 = ORIENTED_EDGE ( 'NONE', *, *, #860, .F. ) ;
#497 = ORIENTED_EDGE ( 'NONE', *, *, #419, .F. ) ;
#498 = EDGE_CURVE ( 'NONE', #390, #474, #341, .T. ) ;
#499 = FACE_OUTER_BOUND ( 'NONE', #662, .T. ) ;
#500 = DIRECTION ( 'NONE',  ( -0.000000000000000000, 1.000000000000000000, 0.000000000000000000 ) ) ;
#501 = ORIENTED_EDGE ( 'NONE', *, *, #1058, .T. ) ;
#502 = CARTESIAN_POINT ( 'NONE',  ( 52.49999999999999289, 10.00000000000000000, -1.750000000000011990 ) ) ;
#503 = EDGE_CURVE ( 'NONE', #301, #723, #1197, .T. ) ;
#504 = DIRECTION ( 'NONE',  ( 0.000000000000000000, 1.000000000000000000, -0.000000000000000000 ) ) ;
#505 = DIRECTION ( 'NONE',  ( -0.000000000000000000, -1.000000000000000000, -0.000000000000000000 ) ) ;
#506 = CARTESIAN_POINT ( 'NONE',  ( 40.74999999999999289, 8.000000000000000000, -21.00000000000000355 ) ) ;
#507 = VECTOR ( 'NONE', #1020, 1000.000000000000000 ) ;
#508 = ORIENTED_EDGE ( 'NONE', *, *, #950, .T. ) ;
#509 = AXIS2_PLACEMENT_3D ( 'NONE', #713, #1244, #1092 ) ;
#510 = EDGE_CURVE ( 'NONE', #476, #356, #1231, .T. ) ;
#511 = CARTESIAN_POINT ( 'NONE',  ( 50.99999999999999289, 8.000000000000000000, -1.750000000000004885 ) ) ;
#512 = LINE ( 'NONE', #405, #1086 ) ;
#513 = VECTOR ( 'NONE', #643, 1000.000000000000000 ) ;
#514 = CARTESIAN_POINT ( 'NONE',  ( 2.500000000000008882, 8.000000000000000000, -23.25000000000000000 ) ) ;
#515 = CARTESIAN_POINT ( 'NONE',  ( 53.24999999999999289, 10.00000000000000000, -24.00000000000000000 ) ) ;
#516 = ORIENTED_EDGE ( 'NONE', *, *, #778, .F. ) ;
#517 = ADVANCED_FACE ( 'NONE', ( #746, #414 ), #1129, .F. ) ;
#518 = DIRECTION ( 'NONE',  ( 1.000000000000000000, -0.000000000000000000, -4.409088834774380491E-15 ) ) ;
#519 = DIRECTION ( 'NONE',  ( 1.000000000000000000, -0.000000000000000000, -4.409088834774380491E-15 ) ) ;
#520 = CARTESIAN_POINT ( 'NONE',  ( 4.750000000000005329, 8.000000000000000000, -21.00000000000000000 ) ) ;
#521 = ORIENTED_EDGE ( 'NONE', *, *, #1225, .F. ) ;
#522 = ORIENTED_EDGE ( 'NONE', *, *, #431, .T. ) ;
#523 = ORIENTED_EDGE ( 'NONE', *, *, #660, .F. ) ;
#524 = CARTESIAN_POINT ( 'NONE',  ( 4.750000000000005329, 8.000000000000000000, -21.00000000000000000 ) ) ;
#525 = CYLINDRICAL_SURFACE ( 'NONE', #868, 0.7500000000000006661 ) ;
#526 = VERTEX_POINT ( 'NONE', #808 ) ;
#527 = VERTEX_POINT ( 'NONE', #1238 ) ;
#528 = DIRECTION ( 'NONE',  ( -0.000000000000000000, -1.000000000000000000, -0.000000000000000000 ) ) ;
#529 = LINE ( 'NONE', #140, #83 ) ;
#530 = CARTESIAN_POINT ( 'NONE',  ( 1.750000000000008438, 8.000000000000000000, -24.00000000000000000 ) ) ;
#531 = EDGE_LOOP ( 'NONE', ( #626, #1130, #427, #798 ) ) ;
#532 = DIRECTION ( 'NONE',  ( 0.000000000000000000, 0.000000000000000000, -1.000000000000000000 ) ) ;
#533 = AXIS2_PLACEMENT_3D ( 'NONE', #1012, #359, #330 ) ;
#534 = EDGE_CURVE ( 'NONE', #293, #371, #716, .T. ) ;
#535 = PLANE ( 'NONE',  #1068 ) ;
#536 = VECTOR ( 'NONE', #564, 1000.000000000000000 ) ;
#537 = DIRECTION ( 'NONE',  ( 5.656706986880892860E-17, -0.000000000000000000, 1.000000000000000000 ) ) ;
#538 = ORIENTED_EDGE ( 'NONE', *, *, #510, .F. ) ;
#539 = CARTESIAN_POINT ( 'NONE',  ( 39.99999999999999289, 8.000000000000000000, -1.750000000000001554 ) ) ;
#540 = CARTESIAN_POINT ( 'NONE',  ( 15.00000000000000888, 10.00000000000000000, -1.000000000000002887 ) ) ;
#541 = LINE ( 'NONE', #50, #224 ) ;
#542 = DIRECTION ( 'NONE',  ( 0.000000000000000000, -1.000000000000000000, 0.000000000000000000 ) ) ;
#543 = EDGE_CURVE ( 'NONE', #864, #741, #421, .T. ) ;
#544 = CARTESIAN_POINT ( 'NONE',  ( 1.750000000000009770, 8.000000000000000000, -1.000000000000000222 ) ) ;
#545 = ORIENTED_EDGE ( 'NONE', *, *, #244, .T. ) ;
#546 = DIRECTION ( 'NONE',  ( 8.673617379884034239E-17, -0.000000000000000000, 1.000000000000000000 ) ) ;
#547 = CARTESIAN_POINT ( 'NONE',  ( 53.24999999999999289, 8.000000000000000000, -1.000000000000014655 ) ) ;
#548 = LINE ( 'NONE', #425, #768 ) ;
#549 = DIRECTION ( 'NONE',  ( 0.000000000000000000, 0.000000000000000000, -1.000000000000000000 ) ) ;
#550 = ADVANCED_FACE ( 'NONE', ( #993 ), #708, .F. ) ;
#551 = AXIS2_PLACEMENT_3D ( 'NONE', #594, #847, #451 ) ;
#552 = DIRECTION ( 'NONE',  ( -0.000000000000000000, -0.000000000000000000, 1.000000000000000000 ) ) ;
#553 = CARTESIAN_POINT ( 'NONE',  ( 55.00000000000000000, 0.000000000000000000, 0.000000000000000000 ) ) ;
#554 = DIRECTION ( 'NONE',  ( 0.000000000000000000, 0.000000000000000000, -1.000000000000000000 ) ) ;
#555 = MECHANICAL_DESIGN_GEOMETRIC_PRESENTATION_REPRESENTATION (  '', ( #40 ), #1273 ) ;
#556 = DIRECTION ( 'NONE',  ( 0.000000000000000000, -1.000000000000000000, 0.000000000000000000 ) ) ;
#557 = CIRCLE ( 'NONE', #848, 0.7499999999999997780 ) ;
#558 = EDGE_LOOP ( 'NONE', ( #586, #717, #1271, #493 ) ) ;
#559 = DIRECTION ( 'NONE',  ( -0.000000000000000000, 1.000000000000000000, -0.000000000000000000 ) ) ;
#560 = VECTOR ( 'NONE', #537, 1000.000000000000000 ) ;
#561 = EDGE_LOOP ( 'NONE', ( #355, #1241, #99, #1147 ) ) ;
#562 = LINE ( 'NONE', #274, #1049 ) ;
#563 = VERTEX_POINT ( 'NONE', #610 ) ;
#564 = DIRECTION ( 'NONE',  ( 0.000000000000000000, 1.000000000000000000, -0.000000000000000000 ) ) ;
#565 = EDGE_CURVE ( 'NONE', #774, #1158, #71, .T. ) ;
#566 = AXIS2_PLACEMENT_3D ( 'NONE', #1096, #753, #216 ) ;
#567 = EDGE_LOOP ( 'NONE', ( #634, #736, #448, #809 ) ) ;
#568 = DIRECTION ( 'NONE',  ( 0.000000000000000000, 0.000000000000000000, -1.000000000000000000 ) ) ;
#569 = ORIENTED_EDGE ( 'NONE', *, *, #748, .T. ) ;
#570 = LINE ( 'NONE', #1253, #755 ) ;
#571 = EDGE_LOOP ( 'NONE', ( #944, #1252, #128, #815, #870, #97, #294, #1045, #939, #1043, #1207, #31, #243, #1258, #724, #1152, #80, #951, #1015, #976, #669, #821, #911, #635, #1264, #1176, #1179, #303, #402, #501, #472, #380 ) ) ;
#572 = EDGE_CURVE ( 'NONE', #679, #272, #1001, .T. ) ;
#573 = DIRECTION ( 'NONE',  ( 0.000000000000000000, 0.000000000000000000, -1.000000000000000000 ) ) ;
#574 = VECTOR ( 'NONE', #1116, 1000.000000000000000 ) ;
#575 = FACE_OUTER_BOUND ( 'NONE', #932, .T. ) ;
#576 = ORIENTED_EDGE ( 'NONE', *, *, #742, .T. ) ;
#577 = DIRECTION ( 'NONE',  ( 0.000000000000000000, 0.000000000000000000, 1.000000000000000000 ) ) ;
#578 = DIRECTION ( 'NONE',  ( 0.000000000000000000, 0.000000000000000000, -1.000000000000000000 ) ) ;
#579 = ORIENTED_EDGE ( 'NONE', *, *, #322, .T. ) ;
#580 = FACE_OUTER_BOUND ( 'NONE', #29, .T. ) ;
#581 = VERTEX_POINT ( 'NONE', #123 ) ;
#582 = ADVANCED_FACE ( 'NONE', ( #444 ), #320, .F. ) ;
#583 = DIRECTION ( 'NONE',  ( -1.000000000000000000, 0.000000000000000000, -0.000000000000000000 ) ) ;
#584 = CARTESIAN_POINT ( 'NONE',  ( 1.750000000000008438, 8.000000000000000000, -23.25000000000000000 ) ) ;
#585 = EDGE_CURVE ( 'NONE', #1158, #285, #1027, .T. ) ;
#586 = ORIENTED_EDGE ( 'NONE', *, *, #970, .T. ) ;
#587 = CARTESIAN_POINT ( 'NONE',  ( 52.49999999999999289, 10.00000000000000000, -1.000000000000011546 ) ) ;
#588 = AXIS2_PLACEMENT_3D ( 'NONE', #707, #992, #406 ) ;
#589 = DIRECTION ( 'NONE',  ( 1.000000000000000000, 0.000000000000000000, 0.000000000000000000 ) ) ;
#590 = DIRECTION ( 'NONE',  ( -0.000000000000000000, 1.000000000000000000, 0.000000000000000000 ) ) ;
#591 = UNCERTAINTY_MEASURE_WITH_UNIT (LENGTH_MEASURE( 1.000000000000000082E-05 ), #991, 'distance_accuracy_value', 'NONE');
#592 = VERTEX_POINT ( 'NONE', #647 ) ;
#593 = VECTOR ( 'NONE', #691, 1000.000000000000000 ) ;
#594 = CARTESIAN_POINT ( 'NONE',  ( 26.25000000000000355, 8.000000000000000000, -1.000000000000004219 ) ) ;
#595 = DIRECTION ( 'NONE',  ( 0.000000000000000000, -1.000000000000000000, 0.000000000000000000 ) ) ;
#596 = PLANE ( 'NONE',  #260 ) ;
#597 = DIRECTION ( 'NONE',  ( -6.938893903907228378E-16, -0.000000000000000000, 1.000000000000000000 ) ) ;
#598 = VECTOR ( 'NONE', #532, 1000.000000000000000 ) ;
#599 = ORIENTED_EDGE ( 'NONE', *, *, #365, .T. ) ;
#600 = ADVANCED_FACE ( 'NONE', ( #343 ), #1035, .F. ) ;
#601 = ADVANCED_FACE ( 'NONE', ( #841 ), #157, .F. ) ;
#602 = CARTESIAN_POINT ( 'NONE',  ( 50.99999999999999289, 10.00000000000000000, -1.000000000000004885 ) ) ;
#603 = CARTESIAN_POINT ( 'NONE',  ( 1.750000000000008438, 10.00000000000000000, -24.00000000000000000 ) ) ;
#604 = FACE_OUTER_BOUND ( 'NONE', #118, .T. ) ;
#605 = DIRECTION ( 'NONE',  ( 0.000000000000000000, -0.000000000000000000, -1.000000000000000000 ) ) ;
#606 = ORIENTED_EDGE ( 'NONE', *, *, #960, .T. ) ;
#607 = DIRECTION ( 'NONE',  ( -3.469446951953614189E-16, -0.000000000000000000, 1.000000000000000000 ) ) ;
#608 = CARTESIAN_POINT ( 'NONE',  ( 0.000000000000000000, 0.000000000000000000, -25.00000000000000000 ) ) ;
#609 = CARTESIAN_POINT ( 'NONE',  ( 50.24999999999998579, 8.000000000000000000, -1.750000000000005107 ) ) ;
#610 = CARTESIAN_POINT ( 'NONE',  ( 50.99999999999999289, 8.000000000000000000, -1.000000000000004885 ) ) ;
#611 = EDGE_LOOP ( 'NONE', ( #982, #175, #1004, #385 ) ) ;
#612 = ORIENTED_EDGE ( 'NONE', *, *, #1091, .F. ) ;
#613 = AXIS2_PLACEMENT_3D ( 'NONE', #473, #1268, #568 ) ;
#614 = DIRECTION ( 'NONE',  ( -1.000000000000000000, -0.000000000000000000, -0.000000000000000000 ) ) ;
#615 = SURFACE_SIDE_STYLE ('',( #411 ) ) ;
#616 = VECTOR ( 'NONE', #590, 1000.000000000000000 ) ;
#617 = CARTESIAN_POINT ( 'NONE',  ( 0.000000000000000000, 10.00000000000000000, 0.000000000000000000 ) ) ;
#618 = AXIS2_PLACEMENT_3D ( 'NONE', #1146, #360, #826 ) ;
#619 = EDGE_LOOP ( 'NONE', ( #480, #569, #918, #988 ) ) ;
#620 = VERTEX_POINT ( 'NONE', #195 ) ;
#621 = EDGE_LOOP ( 'NONE', ( #41, #85, #125, #844, #690, #1078, #672, #171, #628, #1073, #1055, #210, #1098, #47, #862, #1106, #367, #1103, #674, #1119, #279, #276, #579, #995, #287, #1090, #183, #339, #126, #775, #661, #777 ) ) ;
#622 = CARTESIAN_POINT ( 'NONE',  ( 2.500000000000008882, 8.000000000000000000, -24.00000000000000000 ) ) ;
#623 = CARTESIAN_POINT ( 'NONE',  ( 40.74999999999999289, 8.000000000000000000, -1.000000000000002665 ) ) ;
#624 = CARTESIAN_POINT ( 'NONE',  ( 2.500000000000008882, 10.00000000000000000, -24.00000000000000000 ) ) ;
#625 = ORIENTED_EDGE ( 'NONE', *, *, #8, .F. ) ;
#626 = ORIENTED_EDGE ( 'NONE', *, *, #222, .F. ) ;
#627 = VECTOR ( 'NONE', #1102, 1000.000000000000000 ) ;
#628 = ORIENTED_EDGE ( 'NONE', *, *, #816, .T. ) ;
#629 = DIRECTION ( 'NONE',  ( 0.000000000000000000, 0.000000000000000000, -1.000000000000000000 ) ) ;
#630 = PRODUCT_RELATED_PRODUCT_CATEGORY ( 'part', '', ( #737 ) ) ;
#631 = VECTOR ( 'NONE', #1037, 1000.000000000000000 ) ;
#632 = DIRECTION ( 'NONE',  ( 1.000000000000000000, 0.000000000000000000, 1.734723475976805862E-16 ) ) ;
#633 = LINE ( 'NONE', #833, #507 ) ;
#634 = ORIENTED_EDGE ( 'NONE', *, *, #254, .T. ) ;
#635 = ORIENTED_EDGE ( 'NONE', *, *, #860, .T. ) ;
#636 = CARTESIAN_POINT ( 'NONE',  ( 52.49999999999999289, 10.00000000000000000, -24.00000000000000000 ) ) ;
#637 = ADVANCED_FACE ( 'NONE', ( #604 ), #215, .F. ) ;
#638 = CIRCLE ( 'NONE', #387, 0.7499999999999997780 ) ;
#639 = DIRECTION ( 'NONE',  ( 0.000000000000000000, 0.000000000000000000, -1.000000000000000000 ) ) ;
#640 = DIRECTION ( 'NONE',  ( -0.000000000000000000, -1.000000000000000000, -0.000000000000000000 ) ) ;
#641 = DIRECTION ( 'NONE',  ( -1.734723475976807094E-16, -0.000000000000000000, -1.000000000000000000 ) ) ;
#642 = ORIENTED_EDGE ( 'NONE', *, *, #729, .F. ) ;
#643 = DIRECTION ( 'NONE',  ( -8.673617379884035472E-17, -0.000000000000000000, -1.000000000000000000 ) ) ;
#644 = LINE ( 'NONE', #547, #942 ) ;
#645 = AXIS2_PLACEMENT_3D ( 'NONE', #347, #154, #822 ) ;
#646 = LINE ( 'NONE', #1034, #18 ) ;
#647 = CARTESIAN_POINT ( 'NONE',  ( 4.750000000000007105, 10.00000000000000000, -1.750000000000001554 ) ) ;
#648 = CARTESIAN_POINT ( 'NONE',  ( 27.00000000000000355, 10.00000000000000000, -1.750000000000004219 ) ) ;
#649 = AXIS2_PLACEMENT_3D ( 'NONE', #27, #916, #4 ) ;
#650 = LINE ( 'NONE', #1228, #631 ) ;
#651 = LINE ( 'NONE', #172, #731 ) ;
#652 = CARTESIAN_POINT ( 'NONE',  ( 28.75000000000000000, 8.000000000000000000, -21.00000000000000355 ) ) ;
#653 = LINE ( 'NONE', #164, #101 ) ;
#654 = ORIENTED_EDGE ( 'NONE', *, *, #408, .F. ) ;
#655 = DIRECTION ( 'NONE',  ( 0.000000000000000000, -1.000000000000000000, 0.000000000000000000 ) ) ;
#656 = APPLICATION_CONTEXT ( 'automotive_design' ) ;
#657 = PRESENTATION_LAYER_ASSIGNMENT (  '', '', ( #40 ) ) ;
#658 = LINE ( 'NONE', #87, #1003 ) ;
#659 = VECTOR ( 'NONE', #873, 1000.000000000000000 ) ;
#660 = EDGE_CURVE ( 'NONE', #855, #220, #1151, .T. ) ;
#661 = ORIENTED_EDGE ( 'NONE', *, *, #105, .T. ) ;
#662 = EDGE_LOOP ( 'NONE', ( #2, #281, #1256, #606 ) ) ;
#663 = CARTESIAN_POINT ( 'NONE',  ( 52.49999999999999289, 10.00000000000000000, -24.00000000000000000 ) ) ;
#664 = EDGE_CURVE ( 'NONE', #272, #6, #909, .T. ) ;
#665 = DIRECTION ( 'NONE',  ( 5.656706986880892860E-17, -0.000000000000000000, 1.000000000000000000 ) ) ;
#666 = EDGE_LOOP ( 'NONE', ( #440, #445, #264, #1009 ) ) ;
#667 = CARTESIAN_POINT ( 'NONE',  ( 15.00000000000000888, 10.00000000000000000, -1.000000000000002887 ) ) ;
#668 = ADVANCED_FACE ( 'NONE', ( #499 ), #1186, .F. ) ;
#669 = ORIENTED_EDGE ( 'NONE', *, *, #793, .F. ) ;
#670 = VECTOR ( 'NONE', #640, 1000.000000000000000 ) ;
#671 =( NAMED_UNIT ( * ) SI_UNIT ( $, .STERADIAN. ) SOLID_ANGLE_UNIT ( ) );
#672 = ORIENTED_EDGE ( 'NONE', *, *, #222, .T. ) ;
#673 = CARTESIAN_POINT ( 'NONE',  ( 38.99999999999999289, 10.00000000000000000, -1.000000000000002887 ) ) ;
#674 = ORIENTED_EDGE ( 'NONE', *, *, #1079, .T. ) ;
#675 = DIRECTION ( 'NONE',  ( -5.204170427930421283E-16, 0.000000000000000000, -1.000000000000000000 ) ) ;
#676 = ORIENTED_EDGE ( 'NONE', *, *, #990, .F. ) ;
#677 = CIRCLE ( 'NONE', #1039, 0.7499999999999997780 ) ;
#678 = ORIENTED_EDGE ( 'NONE', *, *, #498, .F. ) ;
#679 = VERTEX_POINT ( 'NONE', #12 ) ;
#680 = EDGE_CURVE ( 'NONE', #527, #1211, #122, .T. ) ;
#681 = CARTESIAN_POINT ( 'NONE',  ( 39.99999999999999289, 8.000000000000000000, -1.000000000000002887 ) ) ;
#682 = VERTEX_POINT ( 'NONE', #1081 ) ;
#683 = DIRECTION ( 'NONE',  ( -0.000000000000000000, -1.000000000000000000, -0.000000000000000000 ) ) ;
#684 = VECTOR ( 'NONE', #368, 1000.000000000000000 ) ;
#685 = ORIENTED_EDGE ( 'NONE', *, *, #52, .T. ) ;
#686 = EDGE_CURVE ( 'NONE', #929, #912, #306, .T. ) ;
#687 = DIRECTION ( 'NONE',  ( 0.000000000000000000, -1.000000000000000000, 0.000000000000000000 ) ) ;
#688 = ADVANCED_FACE ( 'NONE', ( #1196 ), #596, .F. ) ;
#689 = CARTESIAN_POINT ( 'NONE',  ( 28.75000000000000355, 10.00000000000000000, -1.750000000000005107 ) ) ;
#690 = ORIENTED_EDGE ( 'NONE', *, *, #729, .T. ) ;
#691 = DIRECTION ( 'NONE',  ( 0.000000000000000000, 1.000000000000000000, 0.000000000000000000 ) ) ;
#692 = EDGE_LOOP ( 'NONE', ( #1123, #740, #369, #198 ) ) ;
#693 = CARTESIAN_POINT ( 'NONE',  ( 38.24999999999999289, 10.00000000000000000, -1.000000000000003109 ) ) ;
#694 = ORIENTED_EDGE ( 'NONE', *, *, #10, .T. ) ;
#695 = AXIS2_PLACEMENT_3D ( 'NONE', #150, #542, #549 ) ;
#696 = EDGE_CURVE ( 'NONE', #229, #1057, #108, .T. ) ;
#697 = DIRECTION ( 'NONE',  ( 0.000000000000000000, 1.000000000000000000, -0.000000000000000000 ) ) ;
#698 = FACE_OUTER_BOUND ( 'NONE', #558, .T. ) ;
#699 = ADVANCED_FACE ( 'NONE', ( #894 ), #1095, .F. ) ;
#700 = VECTOR ( 'NONE', #825, 1000.000000000000000 ) ;
#701 = ORIENTED_EDGE ( 'NONE', *, *, #1225, .T. ) ;
#702 = AXIS2_PLACEMENT_3D ( 'NONE', #752, #136, #1245 ) ;
#703 = AXIS2_PLACEMENT_3D ( 'NONE', #362, #655, #764 ) ;
#704 = FACE_OUTER_BOUND ( 'NONE', #814, .T. ) ;
#705 = DIRECTION ( 'NONE',  ( -5.204170427930421283E-16, -0.000000000000000000, -1.000000000000000000 ) ) ;
#706 = EDGE_CURVE ( 'NONE', #787, #298, #807, .T. ) ;
#707 = CARTESIAN_POINT ( 'NONE',  ( 38.99999999999999289, 8.000000000000000000, -1.750000000000002887 ) ) ;
#708 = CYLINDRICAL_SURFACE ( 'NONE', #566, 0.7500000000000006661 ) ;
#709 = ORIENTED_EDGE ( 'NONE', *, *, #478, .F. ) ;
#710 = CIRCLE ( 'NONE', #44, 0.7500000000000000000 ) ;
#711 = ORIENTED_EDGE ( 'NONE', *, *, #24, .F. ) ;
#712 = ADVANCED_FACE ( 'NONE', ( #116 ), #525, .F. ) ;
#713 = CARTESIAN_POINT ( 'NONE',  ( 0.000000000000000000, 0.000000000000000000, 0.000000000000000000 ) ) ;
#714 = CARTESIAN_POINT ( 'NONE',  ( 38.99999999999999289, 10.00000000000000000, -1.750000000000002887 ) ) ;
#715 = CARTESIAN_POINT ( 'NONE',  ( 53.24999999999999289, 8.000000000000000000, -24.00000000000000000 ) ) ;
#716 = LINE ( 'NONE', #247, #670 ) ;
#717 = ORIENTED_EDGE ( 'NONE', *, *, #696, .T. ) ;
#718 = ORIENTED_EDGE ( 'NONE', *, *, #1091, .T. ) ;
#719 = VECTOR ( 'NONE', #947, 1000.000000000000000 ) ;
#720 = DIRECTION ( 'NONE',  ( 0.000000000000000000, 0.000000000000000000, -1.000000000000000000 ) ) ;
#721 =( NAMED_UNIT ( * ) PLANE_ANGLE_UNIT ( ) SI_UNIT ( $, .RADIAN. ) );
#722 = CARTESIAN_POINT ( 'NONE',  ( 16.75000000000000711, 10.00000000000000000, -1.750000000000001998 ) ) ;
#723 = VERTEX_POINT ( 'NONE', #20 ) ;
#724 = ORIENTED_EDGE ( 'NONE', *, *, #10, .F. ) ;
#725 = ORIENTED_EDGE ( 'NONE', *, *, #185, .T. ) ;
#726 = CARTESIAN_POINT ( 'NONE',  ( 2.500000000000008882, 8.000000000000000000, -24.00000000000000000 ) ) ;
#727 = VECTOR ( 'NONE', #318, 1000.000000000000000 ) ;
#728 = AXIS2_PLACEMENT_3D ( 'NONE', #973, #384, #1076 ) ;
#729 = EDGE_CURVE ( 'NONE', #620, #6, #426, .T. ) ;
#730 = DIRECTION ( 'NONE',  ( 8.673617379884034239E-17, -0.000000000000000000, 1.000000000000000000 ) ) ;
#731 = VECTOR ( 'NONE', #1148, 1000.000000000000000 ) ;
#732 = CARTESIAN_POINT ( 'NONE',  ( 53.24999999999999289, 10.00000000000000000, -1.750000000000011990 ) ) ;
#733 = EDGE_CURVE ( 'NONE', #144, #1048, #1203, .T. ) ;
#734 = EDGE_LOOP ( 'NONE', ( #231, #576, #104, #886 ) ) ;
#735 = ORIENTED_EDGE ( 'NONE', *, *, #534, .F. ) ;
#736 = ORIENTED_EDGE ( 'NONE', *, *, #680, .T. ) ;
#737 = PRODUCT ( 'W0004025-01-Metalblock1 RevA', 'W0004025-01-Metalblock1 RevA', '', ( #280 ) ) ;
#738 = CARTESIAN_POINT ( 'NONE',  ( 1.750000000000008438, 10.00000000000000000, -23.25000000000000000 ) ) ;
#739 = DIRECTION ( 'NONE',  ( 1.000000000000000000, 0.000000000000000000, -1.734723475976807094E-16 ) ) ;
#740 = ORIENTED_EDGE ( 'NONE', *, *, #77, .T. ) ;
#741 = VERTEX_POINT ( 'NONE', #1210 ) ;
#742 = EDGE_CURVE ( 'NONE', #1014, #904, #325, .T. ) ;
#743 = LINE ( 'NONE', #89, #145 ) ;
#744 = VECTOR ( 'NONE', #468, 1000.000000000000000 ) ;
#745 = PLANE ( 'NONE',  #310 ) ;
#746 = FACE_BOUND ( 'NONE', #571, .T. ) ;
#747 = DIRECTION ( 'NONE',  ( 1.000000000000000000, 0.000000000000000000, -3.652049423109066841E-16 ) ) ;
#748 = EDGE_CURVE ( 'NONE', #293, #1183, #332, .T. ) ;
#749 = ORIENTED_EDGE ( 'NONE', *, *, #248, .T. ) ;
#750 = DIRECTION ( 'NONE',  ( 0.000000000000000000, 0.000000000000000000, 1.000000000000000000 ) ) ;
#751 = DIRECTION ( 'NONE',  ( 1.000000000000000000, -0.000000000000000000, 1.734723475976805615E-16 ) ) ;
#752 = CARTESIAN_POINT ( 'NONE',  ( 52.49999999999999289, 10.00000000000000000, -23.25000000000000000 ) ) ;
#753 = DIRECTION ( 'NONE',  ( 0.000000000000000000, -1.000000000000000000, 0.000000000000000000 ) ) ;
#754 = ADVANCED_FACE ( 'NONE', ( #102 ), #447, .F. ) ;
#755 = VECTOR ( 'NONE', #81, 1000.000000000000000 ) ;
#756 = DIRECTION ( 'NONE',  ( -0.000000000000000000, 1.000000000000000000, -0.000000000000000000 ) ) ;
#757 = ORIENTED_EDGE ( 'NONE', *, *, #1202, .F. ) ;
#758 = CARTESIAN_POINT ( 'NONE',  ( 27.00000000000000355, 10.00000000000000000, -1.000000000000004219 ) ) ;
#759 = LINE ( 'NONE', #964, #179 ) ;
#760 = DIRECTION ( 'NONE',  ( 0.000000000000000000, 0.000000000000000000, 1.000000000000000000 ) ) ;
#761 = ORIENTED_EDGE ( 'NONE', *, *, #271, .F. ) ;
#762 = DIRECTION ( 'NONE',  ( -1.734723475976807094E-16, 0.000000000000000000, -1.000000000000000000 ) ) ;
#763 = ORIENTED_EDGE ( 'NONE', *, *, #686, .F. ) ;
#764 = DIRECTION ( 'NONE',  ( 0.000000000000000000, 0.000000000000000000, -1.000000000000000000 ) ) ;
#765 = DIRECTION ( 'NONE',  ( 0.000000000000000000, 1.000000000000000000, -0.000000000000000000 ) ) ;
#766 = ORIENTED_EDGE ( 'NONE', *, *, #867, .T. ) ;
#767 = CARTESIAN_POINT ( 'NONE',  ( 28.00000000000000355, 10.00000000000000000, -1.000000000000004219 ) ) ;
#768 = VECTOR ( 'NONE', #266, 1000.000000000000000 ) ;
#769 = CIRCLE ( 'NONE', #702, 0.7500000000000006661 ) ;
#770 = CARTESIAN_POINT ( 'NONE',  ( 1.750000000000009770, 10.00000000000000000, -1.000000000000000222 ) ) ;
#771 = ADVANCED_FACE ( 'NONE', ( #439 ), #1246, .F. ) ;
#772 = ORIENTED_EDGE ( 'NONE', *, *, #950, .F. ) ;
#773 = DIRECTION ( 'NONE',  ( 0.000000000000000000, -1.000000000000000000, 0.000000000000000000 ) ) ;
#774 = VERTEX_POINT ( 'NONE', #1139 ) ;
#775 = ORIENTED_EDGE ( 'NONE', *, *, #130, .T. ) ;
#776 = LINE ( 'NONE', #770, #475 ) ;
#777 = ORIENTED_EDGE ( 'NONE', *, *, #1270, .T. ) ;
#778 = EDGE_CURVE ( 'NONE', #396, #827, #142, .T. ) ;
#779 = ORIENTED_EDGE ( 'NONE', *, *, #1127, .F. ) ;
#780 = DIRECTION ( 'NONE',  ( 0.000000000000000000, 1.000000000000000000, 0.000000000000000000 ) ) ;
#781 = EDGE_LOOP ( 'NONE', ( #1066, #612, #236, #1 ) ) ;
#782 = CIRCLE ( 'NONE', #897, 0.7499999999999997780 ) ;
#783 = DIRECTION ( 'NONE',  ( 0.000000000000000000, -1.000000000000000000, 0.000000000000000000 ) ) ;
#784 = DIRECTION ( 'NONE',  ( 0.000000000000000000, -1.000000000000000000, 0.000000000000000000 ) ) ;
#785 = CARTESIAN_POINT ( 'NONE',  ( 28.75000000000000355, 10.00000000000000000, -1.750000000000005329 ) ) ;
#786 = ORIENTED_EDGE ( 'NONE', *, *, #431, .F. ) ;
#787 = VERTEX_POINT ( 'NONE', #1122 ) ;
#788 = LINE ( 'NONE', #603, #727 ) ;
#789 = LINE ( 'NONE', #693, #948 ) ;
#790 = VERTEX_POINT ( 'NONE', #1042 ) ;
#791 = EDGE_LOOP ( 'NONE', ( #890, #1140, #975, #508 ) ) ;
#792 = AXIS2_PLACEMENT_3D ( 'NONE', #208, #1101, #819 ) ;
#793 = EDGE_CURVE ( 'NONE', #476, #132, #354, .T. ) ;
#794 = FILL_AREA_STYLE ('',( #312 ) ) ;
#795 = DIRECTION ( 'NONE',  ( 0.000000000000000000, 0.000000000000000000, -1.000000000000000000 ) ) ;
#796 = CARTESIAN_POINT ( 'NONE',  ( 0.000000000000000000, 10.00000000000000000, -25.00000000000000000 ) ) ;
#797 = VECTOR ( 'NONE', #607, 1000.000000000000000 ) ;
#798 = ORIENTED_EDGE ( 'NONE', *, *, #110, .T. ) ;
#799 = LINE ( 'NONE', #57, #74 ) ;
#800 = CARTESIAN_POINT ( 'NONE',  ( 15.00000000000000888, 10.00000000000000000, -1.750000000000002887 ) ) ;
#801 = DIRECTION ( 'NONE',  ( 0.000000000000000000, 0.000000000000000000, 1.000000000000000000 ) ) ;
#802 = CARTESIAN_POINT ( 'NONE',  ( 0.000000000000000000, 10.00000000000000000, 0.000000000000000000 ) ) ;
#803 = ORIENTED_EDGE ( 'NONE', *, *, #1062, .F. ) ;
#804 = ADVANCED_FACE ( 'NONE', ( #928 ), #921, .F. ) ;
#805 = VECTOR ( 'NONE', #519, 1000.000000000000000 ) ;
#806 = LINE ( 'NONE', #540, #1185 ) ;
#807 = LINE ( 'NONE', #1000, #133 ) ;
#808 = CARTESIAN_POINT ( 'NONE',  ( 26.25000000000000355, 10.00000000000000000, -1.750000000000003997 ) ) ;
#809 = ORIENTED_EDGE ( 'NONE', *, *, #284, .T. ) ;
#810 = CARTESIAN_POINT ( 'NONE',  ( 1.750000000000009770, 10.00000000000000000, -1.750000000000000666 ) ) ;
#811 = DIRECTION ( 'NONE',  ( 1.734723475976806848E-16, 0.000000000000000000, 1.000000000000000000 ) ) ;
#812 = DIRECTION ( 'NONE',  ( -0.000000000000000000, -0.000000000000000000, -1.000000000000000000 ) ) ;
#813 = ORIENTED_EDGE ( 'NONE', *, *, #470, .F. ) ;
#814 = EDGE_LOOP ( 'NONE', ( #267, #377, #1272, #250 ) ) ;
#815 = ORIENTED_EDGE ( 'NONE', *, *, #997, .T. ) ;
#816 = EDGE_CURVE ( 'NONE', #467, #1057, #53, .T. ) ;
#817 = CARTESIAN_POINT ( 'NONE',  ( 27.00000000000000355, 10.00000000000000000, -1.000000000000004219 ) ) ;
#818 = PLANE ( 'NONE',  #533 ) ;
#819 = DIRECTION ( 'NONE',  ( 0.000000000000000000, -0.000000000000000000, -1.000000000000000000 ) ) ;
#820 = ORIENTED_EDGE ( 'NONE', *, *, #1195, .T. ) ;
#821 = ORIENTED_EDGE ( 'NONE', *, *, #510, .T. ) ;
#822 = DIRECTION ( 'NONE',  ( 0.000000000000000000, 0.000000000000000000, -1.000000000000000000 ) ) ;
#823 = CIRCLE ( 'NONE', #494, 0.7500000000000002220 ) ;
#824 = AXIS2_PLACEMENT_3D ( 'NONE', #366, #1150, #866 ) ;
#825 = DIRECTION ( 'NONE',  ( -1.734723475976807094E-16, -0.000000000000000000, -1.000000000000000000 ) ) ;
#826 = DIRECTION ( 'NONE',  ( 0.000000000000000000, 0.000000000000000000, -1.000000000000000000 ) ) ;
#827 = VERTEX_POINT ( 'NONE', #263 ) ;
#828 = CARTESIAN_POINT ( 'NONE',  ( 28.75000000000000355, 8.000000000000000000, -1.000000000000004219 ) ) ;
#829 = CARTESIAN_POINT ( 'NONE',  ( 28.75000000000000000, 8.000000000000000000, -21.00000000000000355 ) ) ;
#830 = CARTESIAN_POINT ( 'NONE',  ( 16.75000000000000711, 10.00000000000000000, -1.000000000000003109 ) ) ;
#831 = ADVANCED_FACE ( 'NONE', ( #60 ), #453, .F. ) ;
#832 = EDGE_CURVE ( 'NONE', #285, #66, #241, .T. ) ;
#833 = CARTESIAN_POINT ( 'NONE',  ( 38.25000000000000711, 8.000000000000000000, -21.00000000000000355 ) ) ;
#834 = EDGE_LOOP ( 'NONE', ( #871, #1124, #327, #922 ) ) ;
#835 = ORIENTED_EDGE ( 'NONE', *, *, #793, .T. ) ;
#836 = LINE ( 'NONE', #1235, #513 ) ;
#837 = CARTESIAN_POINT ( 'NONE',  ( 50.99999999999999289, 10.00000000000000000, -1.000000000000004885 ) ) ;
#838 = VECTOR ( 'NONE', #614, 1000.000000000000000 ) ;
#839 = EDGE_CURVE ( 'NONE', #827, #152, #633, .T. ) ;
#840 = CARTESIAN_POINT ( 'NONE',  ( 26.25000000000000355, 8.000000000000000000, -1.750000000000003997 ) ) ;
#841 = FACE_OUTER_BOUND ( 'NONE', #457, .T. ) ;
#842 = DIRECTION ( 'NONE',  ( 3.652049423109066841E-16, 0.000000000000000000, 1.000000000000000000 ) ) ;
#843 = CIRCLE ( 'NONE', #286, 0.7500000000000000000 ) ;
#844 = ORIENTED_EDGE ( 'NONE', *, *, #1062, .T. ) ;
#845 = CARTESIAN_POINT ( 'NONE',  ( 16.00000000000000711, 8.000000000000000000, -1.750000000000001554 ) ) ;
#846 = ADVANCED_FACE ( 'NONE', ( #234 ), #249, .F. ) ;
#847 = DIRECTION ( 'NONE',  ( -1.000000000000000000, 0.000000000000000000, 1.734723475976807094E-16 ) ) ;
#848 = AXIS2_PLACEMENT_3D ( 'NONE', #1265, #765, #578 ) ;
#849 = CYLINDRICAL_SURFACE ( 'NONE', #184, 0.7499999999999997780 ) ;
#850 = ORIENTED_EDGE ( 'NONE', *, *, #664, .T. ) ;
#851 = CARTESIAN_POINT ( 'NONE',  ( 0.000000000000000000, 10.00000000000000000, 0.000000000000000000 ) ) ;
#852 = AXIS2_PLACEMENT_3D ( 'NONE', #1224, #739, #762 ) ;
#853 = ORIENTED_EDGE ( 'NONE', *, *, #908, .F. ) ;
#854 = FACE_OUTER_BOUND ( 'NONE', #666, .T. ) ;
#855 = VERTEX_POINT ( 'NONE', #151 ) ;
#856 = CARTESIAN_POINT ( 'NONE',  ( 55.00000000000000000, 0.000000000000000000, -25.00000000000000000 ) ) ;
#857 = VERTEX_POINT ( 'NONE', #257 ) ;
#858 = CARTESIAN_POINT ( 'NONE',  ( 26.25000000000000355, 8.000000000000000000, -1.750000000000003997 ) ) ;
#859 = ORIENTED_EDGE ( 'NONE', *, *, #110, .F. ) ;
#860 = EDGE_CURVE ( 'NONE', #14, #526, #454, .T. ) ;
#861 = CARTESIAN_POINT ( 'NONE',  ( 16.00000000000000711, 8.000000000000000000, -1.000000000000002887 ) ) ;
#862 = ORIENTED_EDGE ( 'NONE', *, *, #45, .T. ) ;
#863 = CARTESIAN_POINT ( 'NONE',  ( 14.25000000000000533, 10.00000000000000000, -21.00000000000000355 ) ) ;
#864 = VERTEX_POINT ( 'NONE', #460 ) ;
#865 = VECTOR ( 'NONE', #336, 1000.000000000000000 ) ;
#866 = DIRECTION ( 'NONE',  ( 0.000000000000000000, 0.000000000000000000, -1.000000000000000000 ) ) ;
#867 = EDGE_CURVE ( 'NONE', #218, #371, #945, .T. ) ;
#868 = AXIS2_PLACEMENT_3D ( 'NONE', #514, #901, #413 ) ;
#869 = AXIS2_PLACEMENT_3D ( 'NONE', #1046, #1061, #372 ) ;
#870 = ORIENTED_EDGE ( 'NONE', *, *, #970, .F. ) ;
#871 = ORIENTED_EDGE ( 'NONE', *, *, #585, .F. ) ;
#872 = EDGE_CURVE ( 'NONE', #996, #390, #653, .T. ) ;
#873 = DIRECTION ( 'NONE',  ( -0.000000000000000000, 1.000000000000000000, -0.000000000000000000 ) ) ;
#874 = PLANE ( 'NONE',  #1198 ) ;
#875 = VERTEX_POINT ( 'NONE', #856 ) ;
#876 = EDGE_CURVE ( 'NONE', #620, #679, #1250, .T. ) ;
#877 = CARTESIAN_POINT ( 'NONE',  ( 15.00000000000000888, 8.000000000000000000, -1.000000000000002887 ) ) ;
#878 = VERTEX_POINT ( 'NONE', #624 ) ;
#879 = CARTESIAN_POINT ( 'NONE',  ( 40.74999999999999289, 8.000000000000000000, -1.000000000000002665 ) ) ;
#880 = LINE ( 'NONE', #70, #659 ) ;
#881 = ORIENTED_EDGE ( 'NONE', *, *, #565, .F. ) ;
#882 = VECTOR ( 'NONE', #1085, 1000.000000000000000 ) ;
#883 = CIRCLE ( 'NONE', #613, 0.7499999999999997780 ) ;
#884 = CARTESIAN_POINT ( 'NONE',  ( 14.25000000000000533, 8.000000000000000000, -21.00000000000000355 ) ) ;
#885 = ORIENTED_EDGE ( 'NONE', *, *, #1143, .F. ) ;
#886 = ORIENTED_EDGE ( 'NONE', *, *, #926, .F. ) ;
#887 = ADVANCED_FACE ( 'NONE', ( #1013 ), #137, .F. ) ;
#888 = CARTESIAN_POINT ( 'NONE',  ( 28.00000000000000355, 8.000000000000000000, -1.750000000000005107 ) ) ;
#889 = LINE ( 'NONE', #785, #1173 ) ;
#890 = ORIENTED_EDGE ( 'NONE', *, *, #153, .F. ) ;
#891 = DIRECTION ( 'NONE',  ( 0.000000000000000000, 0.000000000000000000, -1.000000000000000000 ) ) ;
#892 = CARTESIAN_POINT ( 'NONE',  ( 16.75000000000000711, 8.000000000000000000, -1.000000000000003109 ) ) ;
#893 = ADVANCED_FACE ( 'NONE', ( #190 ), #1261, .F. ) ;
#894 = FACE_OUTER_BOUND ( 'NONE', #621, .T. ) ;
#895 = DIRECTION ( 'NONE',  ( 1.000000000000000000, 0.000000000000000000, -0.000000000000000000 ) ) ;
#896 = ORIENTED_EDGE ( 'NONE', *, *, #180, .F. ) ;
#897 = AXIS2_PLACEMENT_3D ( 'NONE', #502, #934, #891 ) ;
#898 = EDGE_LOOP ( 'NONE', ( #1083, #167, #1110, #718 ) ) ;
#899 = LINE ( 'NONE', #350, #838 ) ;
#900 = CARTESIAN_POINT ( 'NONE',  ( 14.25000000000000533, 8.000000000000000000, -21.00000000000000355 ) ) ;
#901 = DIRECTION ( 'NONE',  ( 0.000000000000000000, -1.000000000000000000, 0.000000000000000000 ) ) ;
#902 = DIRECTION ( 'NONE',  ( -0.000000000000000000, 0.000000000000000000, -1.000000000000000000 ) ) ;
#903 = EDGE_CURVE ( 'NONE', #6, #204, #166, .T. ) ;
#904 = VERTEX_POINT ( 'NONE', #269 ) ;
#905 = AXIS2_PLACEMENT_3D ( 'NONE', #1071, #182, #675 ) ;
#906 = DIRECTION ( 'NONE',  ( 0.000000000000000000, 1.000000000000000000, -0.000000000000000000 ) ) ;
#907 = LINE ( 'NONE', #608, #882 ) ;
#908 = EDGE_CURVE ( 'NONE', #298, #361, #557, .T. ) ;
#909 = LINE ( 'NONE', #319, #191 ) ;
#910 = CARTESIAN_POINT ( 'NONE',  ( 4.000000000000007105, 8.000000000000000000, -1.750000000000001554 ) ) ;
#911 = ORIENTED_EDGE ( 'NONE', *, *, #197, .F. ) ;
#912 = VERTEX_POINT ( 'NONE', #861 ) ;
#913 = ORIENTED_EDGE ( 'NONE', *, *, #471, .T. ) ;
#914 = EDGE_CURVE ( 'NONE', #857, #1213, #883, .T. ) ;
#915 = DIRECTION ( 'NONE',  ( -1.000000000000000000, 0.000000000000000000, 0.000000000000000000 ) ) ;
#916 = DIRECTION ( 'NONE',  ( -3.652049423109066841E-16, 0.000000000000000000, 1.000000000000000000 ) ) ;
#917 = ORIENTED_EDGE ( 'NONE', *, *, #938, .F. ) ;
#918 = ORIENTED_EDGE ( 'NONE', *, *, #1160, .T. ) ;
#919 = CARTESIAN_POINT ( 'NONE',  ( 14.25000000000000711, 8.000000000000000000, -1.000000000000002665 ) ) ;
#920 = DIRECTION ( 'NONE',  ( -1.734723475976805862E-16, 0.000000000000000000, 1.000000000000000000 ) ) ;
#921 = PLANE ( 'NONE',  #393 ) ;
#922 = ORIENTED_EDGE ( 'NONE', *, *, #832, .F. ) ;
#923 = EDGE_LOOP ( 'NONE', ( #803, #772, #761, #193 ) ) ;
#924 = CARTESIAN_POINT ( 'NONE',  ( 26.25000000000000000, 8.000000000000000000, -21.00000000000000355 ) ) ;
#925 = EDGE_CURVE ( 'NONE', #904, #723, #61, .T. ) ;
#926 = EDGE_CURVE ( 'NONE', #95, #790, #658, .T. ) ;
#927 = CARTESIAN_POINT ( 'NONE',  ( 39.99999999999999289, 10.00000000000000000, -1.000000000000002887 ) ) ;
#928 = FACE_OUTER_BOUND ( 'NONE', #781, .T. ) ;
#929 = VERTEX_POINT ( 'NONE', #877 ) ;
#930 = ORIENTED_EDGE ( 'NONE', *, *, #1240, .T. ) ;
#931 = ADVANCED_FACE ( 'NONE', ( #971 ), #1156, .F. ) ;
#932 = EDGE_LOOP ( 'NONE', ( #409, #913, #694, #333 ) ) ;
#933 = LINE ( 'NONE', #357, #598 ) ;
#934 = DIRECTION ( 'NONE',  ( 0.000000000000000000, -1.000000000000000000, 0.000000000000000000 ) ) ;
#935 = LINE ( 'NONE', #829, #82 ) ;
#936 = CARTESIAN_POINT ( 'NONE',  ( 53.24999999999999289, 8.000000000000000000, -24.00000000000000000 ) ) ;
#937 = CARTESIAN_POINT ( 'NONE',  ( 14.25000000000000533, 8.000000000000000000, -21.00000000000000355 ) ) ;
#938 = EDGE_CURVE ( 'NONE', #1097, #774, #1051, .T. ) ;
#939 = ORIENTED_EDGE ( 'NONE', *, *, #572, .F. ) ;
#940 = DIRECTION ( 'NONE',  ( 1.000000000000000000, 0.000000000000000000, -0.000000000000000000 ) ) ;
#941 = PLANE ( 'NONE',  #509 ) ;
#942 = VECTOR ( 'NONE', #518, 1000.000000000000000 ) ;
#943 = LINE ( 'NONE', #1237, #865 ) ;
#944 = ORIENTED_EDGE ( 'NONE', *, *, #135, .F. ) ;
#945 = LINE ( 'NONE', #158, #1170 ) ;
#946 = DIRECTION ( 'NONE',  ( -0.000000000000000000, -0.000000000000000000, -1.000000000000000000 ) ) ;
#947 = DIRECTION ( 'NONE',  ( -0.000000000000000000, -1.000000000000000000, 0.000000000000000000 ) ) ;
#948 = VECTOR ( 'NONE', #597, 1000.000000000000000 ) ;
#949 = DIRECTION ( 'NONE',  ( -0.000000000000000000, -1.000000000000000000, -0.000000000000000000 ) ) ;
#950 = EDGE_CURVE ( 'NONE', #1048, #1227, #562, .T. ) ;
#951 = ORIENTED_EDGE ( 'NONE', *, *, #1127, .T. ) ;
#952 = LINE ( 'NONE', #67, #961 ) ;
#953 = EDGE_CURVE ( 'NONE', #790, #682, #955, .T. ) ;
#954 = EDGE_LOOP ( 'NONE', ( #642, #389, #1145, #850 ) ) ;
#955 = LINE ( 'NONE', #481, #1220 ) ;
#956 = ORIENTED_EDGE ( 'NONE', *, *, #212, .F. ) ;
#957 = CARTESIAN_POINT ( 'NONE',  ( 0.000000000000000000, 0.000000000000000000, 0.000000000000000000 ) ) ;
#958 = APPLICATION_PROTOCOL_DEFINITION ( 'draft international standard', 'automotive_design', 1998, #1212 ) ;
#959 = VERTEX_POINT ( 'NONE', #681 ) ;
#960 = EDGE_CURVE ( 'NONE', #205, #315, #880, .T. ) ;
#961 = VECTOR ( 'NONE', #559, 1000.000000000000000 ) ;
#962 = DIRECTION ( 'NONE',  ( 1.000000000000000000, -0.000000000000000000, -4.336808689942021680E-16 ) ) ;
#963 = ORIENTED_EDGE ( 'NONE', *, *, #696, .F. ) ;
#964 = CARTESIAN_POINT ( 'NONE',  ( 4.750000000000007105, 8.000000000000000000, -1.000000000000001554 ) ) ;
#965 = AXIS2_PLACEMENT_3D ( 'NONE', #400, #801, #1008 ) ;
#966 = ADVANCED_FACE ( 'NONE', ( #465 ), #379, .F. ) ;
#967 = DIRECTION ( 'NONE',  ( 0.000000000000000000, 0.000000000000000000, -1.000000000000000000 ) ) ;
#968 = VECTOR ( 'NONE', #192, 1000.000000000000000 ) ;
#969 = DIRECTION ( 'NONE',  ( 0.000000000000000000, 0.000000000000000000, -1.000000000000000000 ) ) ;
#970 = EDGE_CURVE ( 'NONE', #1175, #229, #776, .T. ) ;
#971 = FACE_OUTER_BOUND ( 'NONE', #1219, .T. ) ;
#972 = CARTESIAN_POINT ( 'NONE',  ( 4.750000000000007105, 8.000000000000000000, -1.000000000000001554 ) ) ;
#973 = CARTESIAN_POINT ( 'NONE',  ( 53.24999999999999289, 8.000000000000000000, -1.000000000000014655 ) ) ;
#974 = LINE ( 'NONE', #98, #230 ) ;
#975 = ORIENTED_EDGE ( 'NONE', *, *, #733, .T. ) ;
#976 = ORIENTED_EDGE ( 'NONE', *, *, #1274, .F. ) ;
#977 = AXIS2_PLACEMENT_3D ( 'NONE', #1063, #577, #1161 ) ;
#978 = LINE ( 'NONE', #1184, #1218 ) ;
#979 = VECTOR ( 'NONE', #1201, 1000.000000000000000 ) ;
#980 = DIRECTION ( 'NONE',  ( 1.734723475976807094E-16, -0.000000000000000000, 1.000000000000000000 ) ) ;
#981 = CARTESIAN_POINT ( 'NONE',  ( 2.500000000000010214, 8.000000000000000000, -1.750000000000000666 ) ) ;
#982 = ORIENTED_EDGE ( 'NONE', *, *, #68, .F. ) ;
#983 = EDGE_CURVE ( 'NONE', #1249, #1097, #176, .T. ) ;
#984 = CARTESIAN_POINT ( 'NONE',  ( 40.74999999999999289, 10.00000000000000000, -1.000000000000002665 ) ) ;
#985 = CARTESIAN_POINT ( 'NONE',  ( 1.750000000000009770, 8.000000000000000000, -1.750000000000000666 ) ) ;
#986 = CARTESIAN_POINT ( 'NONE',  ( 0.000000000000000000, 10.00000000000000000, -25.00000000000000000 ) ) ;
#987 = DIRECTION ( 'NONE',  ( -1.000000000000000000, 0.000000000000000000, 5.656706986880892860E-17 ) ) ;
#988 = ORIENTED_EDGE ( 'NONE', *, *, #1234, .T. ) ;
#989 = DIRECTION ( 'NONE',  ( 0.000000000000000000, -1.000000000000000000, 0.000000000000000000 ) ) ;
#990 = EDGE_CURVE ( 'NONE', #474, #64, #282, .T. ) ;
#991 =( LENGTH_UNIT ( ) NAMED_UNIT ( * ) SI_UNIT ( .MILLI., .METRE. ) );
#992 = DIRECTION ( 'NONE',  ( 0.000000000000000000, -1.000000000000000000, 0.000000000000000000 ) ) ;
#993 = FACE_OUTER_BOUND ( 'NONE', #111, .T. ) ;
#994 = CIRCLE ( 'NONE', #305, 0.7500000000000006661 ) ;
#995 = ORIENTED_EDGE ( 'NONE', *, *, #660, .T. ) ;
#996 = VERTEX_POINT ( 'NONE', #1064 ) ;
#997 = EDGE_CURVE ( 'NONE', #1249, #229, #199, .T. ) ;
#998 = DIRECTION ( 'NONE',  ( 1.000000000000000000, 0.000000000000000000, 0.000000000000000000 ) ) ;
#999 = PLANE ( 'NONE',  #1047 ) ;
#1000 = CARTESIAN_POINT ( 'NONE',  ( 26.25000000000000355, 8.000000000000000000, -1.000000000000004219 ) ) ;
#1001 = LINE ( 'NONE', #515, #79 ) ;
#1002 = ORIENTED_EDGE ( 'NONE', *, *, #1157, .F. ) ;
#1003 = VECTOR ( 'NONE', #1171, 1000.000000000000000 ) ;
#1004 = ORIENTED_EDGE ( 'NONE', *, *, #925, .F. ) ;
#1005 = VECTOR ( 'NONE', #683, 1000.000000000000000 ) ;
#1006 = PLANE ( 'NONE',  #466 ) ;
#1007 = DIRECTION ( 'NONE',  ( 0.000000000000000000, 0.000000000000000000, -1.000000000000000000 ) ) ;
#1008 = DIRECTION ( 'NONE',  ( 1.000000000000000000, 0.000000000000000000, -0.000000000000000000 ) ) ;
#1009 = ORIENTED_EDGE ( 'NONE', *, *, #471, .F. ) ;
#1010 = ORIENTED_EDGE ( 'NONE', *, *, #872, .F. ) ;
#1011 = FACE_OUTER_BOUND ( 'NONE', #561, .T. ) ;
#1012 = CARTESIAN_POINT ( 'NONE',  ( 14.25000000000000711, 8.000000000000000000, -1.000000000000002665 ) ) ;
#1013 = FACE_OUTER_BOUND ( 'NONE', #531, .T. ) ;
#1014 = VERTEX_POINT ( 'NONE', #1168 ) ;
#1015 = ORIENTED_EDGE ( 'NONE', *, *, #484, .F. ) ;
#1016 = ADVANCED_FACE ( 'NONE', ( #289 ), #1070, .F. ) ;
#1017 = VECTOR ( 'NONE', #119, 1000.000000000000000 ) ;
#1018 = CARTESIAN_POINT ( 'NONE',  ( 28.75000000000000000, 10.00000000000000000, -21.00000000000000355 ) ) ;
#1019 = DIRECTION ( 'NONE',  ( 0.000000000000000000, -1.000000000000000000, 0.000000000000000000 ) ) ;
#1020 = DIRECTION ( 'NONE',  ( -0.000000000000000000, 1.000000000000000000, -0.000000000000000000 ) ) ;
#1021 = EDGE_LOOP ( 'NONE', ( #497, #963, #1226, #416 ) ) ;
#1022 = DIRECTION ( 'NONE',  ( 0.000000000000000000, 1.000000000000000000, -0.000000000000000000 ) ) ;
#1023 = AXIS2_PLACEMENT_3D ( 'NONE', #524, #1276, #392 ) ;
#1024 = VECTOR ( 'NONE', #483, 1000.000000000000000 ) ;
#1025 = EDGE_CURVE ( 'NONE', #315, #288, #978, .T. ) ;
#1026 = FACE_OUTER_BOUND ( 'NONE', #262, .T. ) ;
#1027 = LINE ( 'NONE', #520, #430 ) ;
#1028 = CARTESIAN_POINT ( 'NONE',  ( 4.750000000000005329, 8.000000000000000000, -21.00000000000000000 ) ) ;
#1029 = ORIENTED_EDGE ( 'NONE', *, *, #664, .F. ) ;
#1030 = ORIENTED_EDGE ( 'NONE', *, *, #543, .F. ) ;
#1031 = CIRCLE ( 'NONE', #645, 0.7500000000000006661 ) ;
#1032 = CARTESIAN_POINT ( 'NONE',  ( 53.24999999999999289, 8.000000000000000000, -23.25000000000000000 ) ) ;
#1033 = CARTESIAN_POINT ( 'NONE',  ( 28.75000000000000355, 10.00000000000000000, -1.000000000000004219 ) ) ;
#1034 = CARTESIAN_POINT ( 'NONE',  ( 50.24999999999999289, 8.000000000000000000, -21.00000000000000000 ) ) ;
#1035 = CYLINDRICAL_SURFACE ( 'NONE', #695, 0.7499999999999997780 ) ;
#1036 = DIRECTION ( 'NONE',  ( 0.000000000000000000, 0.000000000000000000, -1.000000000000000000 ) ) ;
#1037 = DIRECTION ( 'NONE',  ( -5.204170427930421283E-16, -0.000000000000000000, -1.000000000000000000 ) ) ;
#1038 = CARTESIAN_POINT ( 'NONE',  ( 16.00000000000000711, 8.000000000000000000, -1.000000000000002887 ) ) ;
#1039 = AXIS2_PLACEMENT_3D ( 'NONE', #845, #1243, #450 ) ;
#1040 = DIRECTION ( 'NONE',  ( -1.000000000000000000, -0.000000000000000000, -0.000000000000000000 ) ) ;
#1041 = EDGE_CURVE ( 'NONE', #875, #218, #907, .T. ) ;
#1042 = CARTESIAN_POINT ( 'NONE',  ( 16.74999999999999645, 10.00000000000000000, -21.00000000000000355 ) ) ;
#1043 = ORIENTED_EDGE ( 'NONE', *, *, #271, .T. ) ;
#1044 = PRODUCT_DEFINITION ( 'UNKNOWN', '', #221, #376 ) ;
#1045 = ORIENTED_EDGE ( 'NONE', *, *, #1157, .T. ) ;
#1046 = CARTESIAN_POINT ( 'NONE',  ( 15.00000000000000888, 8.000000000000000000, -1.750000000000002887 ) ) ;
#1047 = AXIS2_PLACEMENT_3D ( 'NONE', #892, #811, #1193 ) ;
#1048 = VERTEX_POINT ( 'NONE', #587 ) ;
#1049 = VECTOR ( 'NONE', #170, 1000.000000000000000 ) ;
#1050 =( NAMED_UNIT ( * ) PLANE_ANGLE_UNIT ( ) SI_UNIT ( $, .RADIAN. ) );
#1051 = LINE ( 'NONE', #295, #121 ) ;
#1052 = VERTEX_POINT ( 'NONE', #26 ) ;
#1053 = CARTESIAN_POINT ( 'NONE',  ( 40.74999999999999289, 10.00000000000000000, -21.00000000000000355 ) ) ;
#1054 = ORIENTED_EDGE ( 'NONE', *, *, #1160, .F. ) ;
#1055 = ORIENTED_EDGE ( 'NONE', *, *, #316, .T. ) ;
#1056 = DIRECTION ( 'NONE',  ( -0.000000000000000000, -1.000000000000000000, 0.000000000000000000 ) ) ;
#1057 = VERTEX_POINT ( 'NONE', #985 ) ;
#1058 = EDGE_CURVE ( 'NONE', #301, #864, #823, .T. ) ;
#1059 = AXIS2_PLACEMENT_3D ( 'NONE', #802, #51, #605 ) ;
#1060 = ORIENTED_EDGE ( 'NONE', *, *, #680, .F. ) ;
#1061 = DIRECTION ( 'NONE',  ( 0.000000000000000000, 1.000000000000000000, -0.000000000000000000 ) ) ;
#1062 = EDGE_CURVE ( 'NONE', #1227, #620, #638, .T. ) ;
#1063 = CARTESIAN_POINT ( 'NONE',  ( 0.000000000000000000, 0.000000000000000000, 0.000000000000000000 ) ) ;
#1064 = CARTESIAN_POINT ( 'NONE',  ( 38.24999999999999289, 10.00000000000000000, -1.750000000000003331 ) ) ;
#1065 = CARTESIAN_POINT ( 'NONE',  ( 38.99999999999999289, 8.000000000000000000, -1.000000000000002887 ) ) ;
#1066 = ORIENTED_EDGE ( 'NONE', *, *, #349, .T. ) ;
#1067 = ORIENTED_EDGE ( 'NONE', *, *, #1041, .T. ) ;
#1068 = AXIS2_PLACEMENT_3D ( 'NONE', #623, #920, #632 ) ;
#1069 = ADVANCED_FACE ( 'NONE', ( #1209 ), #999, .F. ) ;
#1070 = PLANE ( 'NONE',  #1260 ) ;
#1071 = CARTESIAN_POINT ( 'NONE',  ( 16.74999999999999645, 8.000000000000000000, -21.00000000000000355 ) ) ;
#1072 = VECTOR ( 'NONE', #434, 1000.000000000000000 ) ;
#1073 = ORIENTED_EDGE ( 'NONE', *, *, #419, .T. ) ;
#1074 = ORIENTED_EDGE ( 'NONE', *, *, #903, .F. ) ;
#1075 = MANIFOLD_SOLID_BREP ( 'Fillet1', #275 ) ;
#1076 = DIRECTION ( 'NONE',  ( 1.000000000000000000, 0.000000000000000000, -4.409088834774380491E-15 ) ) ;
#1077 = CYLINDRICAL_SURFACE ( 'NONE', #186, 0.7499999999999997780 ) ;
#1078 = ORIENTED_EDGE ( 'NONE', *, *, #903, .T. ) ;
#1079 = EDGE_CURVE ( 'NONE', #1014, #95, #512, .T. ) ;
#1080 = DIRECTION ( 'NONE',  ( 1.000000000000000000, -0.000000000000000000, 3.652049423109066841E-16 ) ) ;
#1081 = CARTESIAN_POINT ( 'NONE',  ( 26.25000000000000000, 10.00000000000000000, -21.00000000000000355 ) ) ;
#1082 = PLANE ( 'NONE',  #391 ) ;
#1083 = ORIENTED_EDGE ( 'NONE', *, *, #1177, .T. ) ;
#1084 = CARTESIAN_POINT ( 'NONE',  ( 28.75000000000000355, 8.000000000000000000, -1.750000000000005107 ) ) ;
#1085 = DIRECTION ( 'NONE',  ( -1.000000000000000000, -0.000000000000000000, -0.000000000000000000 ) ) ;
#1086 = VECTOR ( 'NONE', #705, 1000.000000000000000 ) ;
#1087 = CARTESIAN_POINT ( 'NONE',  ( 16.75000000000000711, 8.000000000000000000, -1.000000000000003109 ) ) ;
#1088 = DIRECTION ( 'NONE',  ( 1.156482317317871725E-15, 0.000000000000000000, -1.000000000000000000 ) ) ;
#1089 = AXIS2_PLACEMENT_3D ( 'NONE', #981, #487, #1088 ) ;
#1090 = ORIENTED_EDGE ( 'NONE', *, *, #778, .T. ) ;
#1091 = EDGE_CURVE ( 'NONE', #424, #1221, #225, .T. ) ;
#1092 = DIRECTION ( 'NONE',  ( 0.000000000000000000, -0.000000000000000000, -1.000000000000000000 ) ) ;
#1093 = VECTOR ( 'NONE', #528, 1000.000000000000000 ) ;
#1094 =( NAMED_UNIT ( * ) SI_UNIT ( $, .STERADIAN. ) SOLID_ANGLE_UNIT ( ) );
#1095 = PLANE ( 'NONE',  #792 ) ;
#1096 = CARTESIAN_POINT ( 'NONE',  ( 52.49999999999999289, 8.000000000000000000, -23.25000000000000000 ) ) ;
#1097 = VERTEX_POINT ( 'NONE', #207 ) ;
#1098 = ORIENTED_EDGE ( 'NONE', *, *, #585, .T. ) ;
#1099 = CARTESIAN_POINT ( 'NONE',  ( 2.500000000000008882, 10.00000000000000000, -23.25000000000000000 ) ) ;
#1100 = CARTESIAN_POINT ( 'NONE',  ( 14.25000000000000533, 8.000000000000000000, -21.00000000000000355 ) ) ;
#1101 = DIRECTION ( 'NONE',  ( 0.000000000000000000, -1.000000000000000000, 0.000000000000000000 ) ) ;
#1102 = DIRECTION ( 'NONE',  ( -0.000000000000000000, -1.000000000000000000, -0.000000000000000000 ) ) ;
#1103 = ORIENTED_EDGE ( 'NONE', *, *, #68, .T. ) ;
#1104 = EDGE_CURVE ( 'NONE', #285, #424, #324, .T. ) ;
#1105 = ORIENTED_EDGE ( 'NONE', *, *, #8, .T. ) ;
#1106 = ORIENTED_EDGE ( 'NONE', *, *, #373, .T. ) ;
#1107 = CARTESIAN_POINT ( 'NONE',  ( 38.25000000000000711, 10.00000000000000000, -21.00000000000000355 ) ) ;
#1108 = DIRECTION ( 'NONE',  ( 0.000000000000000000, 0.000000000000000000, -1.000000000000000000 ) ) ;
#1109 = DIRECTION ( 'NONE',  ( -0.000000000000000000, 1.000000000000000000, 0.000000000000000000 ) ) ;
#1110 = ORIENTED_EDGE ( 'NONE', *, *, #45, .F. ) ;
#1111 = VECTOR ( 'NONE', #1118, 1000.000000000000000 ) ;
#1112 = EDGE_LOOP ( 'NONE', ( #757, #522, #835, #521 ) ) ;
#1113 = LINE ( 'NONE', #726, #344 ) ;
#1114 = VECTOR ( 'NONE', #812, 1000.000000000000000 ) ;
#1115 = CIRCLE ( 'NONE', #1089, 0.7499999999999997780 ) ;
#1116 = DIRECTION ( 'NONE',  ( -0.000000000000000000, 1.000000000000000000, -0.000000000000000000 ) ) ;
#1117 = EDGE_CURVE ( 'NONE', #30, #878, #788, .T. ) ;
#1118 = DIRECTION ( 'NONE',  ( -0.000000000000000000, 1.000000000000000000, 0.000000000000000000 ) ) ;
#1119 = ORIENTED_EDGE ( 'NONE', *, *, #1162, .T. ) ;
#1120 = DIRECTION ( 'NONE',  ( 0.000000000000000000, 0.000000000000000000, 1.000000000000000000 ) ) ;
#1121 = CARTESIAN_POINT ( 'NONE',  ( 55.00000000000000000, 10.00000000000000000, 0.000000000000000000 ) ) ;
#1122 = CARTESIAN_POINT ( 'NONE',  ( 26.25000000000000000, 8.000000000000000000, -21.00000000000000355 ) ) ;
#1123 = ORIENTED_EDGE ( 'NONE', *, *, #322, .F. ) ;
#1124 = ORIENTED_EDGE ( 'NONE', *, *, #378, .T. ) ;
#1125 = AXIS2_PLACEMENT_3D ( 'NONE', #1159, #773, #63 ) ;
#1126 = LINE ( 'NONE', #134, #1263 ) ;
#1127 = EDGE_CURVE ( 'NONE', #64, #996, #432, .T. ) ;
#1128 = CARTESIAN_POINT ( 'NONE',  ( 55.00000000000000000, 10.00000000000000000, -25.00000000000000000 ) ) ;
#1129 = PLANE ( 'NONE',  #1059 ) ;
#1130 = ORIENTED_EDGE ( 'NONE', *, *, #309, .T. ) ;
#1131 = DIRECTION ( 'NONE',  ( 0.000000000000000000, 0.000000000000000000, -1.000000000000000000 ) ) ;
#1132 = ORIENTED_EDGE ( 'NONE', *, *, #1058, .F. ) ;
#1133 = ORIENTED_EDGE ( 'NONE', *, *, #938, .T. ) ;
#1134 = LINE ( 'NONE', #139, #437 ) ;
#1135 = DIRECTION ( 'NONE',  ( 0.000000000000000000, 0.000000000000000000, -1.000000000000000000 ) ) ;
#1136 = ADVANCED_FACE ( 'NONE', ( #120 ), #129, .F. ) ;
#1137 = CARTESIAN_POINT ( 'NONE',  ( 4.750000000000007105, 8.000000000000000000, -1.750000000000001554 ) ) ;
#1138 = DIRECTION ( 'NONE',  ( 0.000000000000000000, 1.000000000000000000, -0.000000000000000000 ) ) ;
#1139 = CARTESIAN_POINT ( 'NONE',  ( 4.000000000000007105, 8.000000000000000000, -1.000000000000001110 ) ) ;
#1140 = ORIENTED_EDGE ( 'NONE', *, *, #212, .T. ) ;
#1141 = PLANE ( 'NONE',  #488 ) ;
#1142 = CARTESIAN_POINT ( 'NONE',  ( 0.000000000000000000, 10.00000000000000000, 0.000000000000000000 ) ) ;
#1143 = EDGE_CURVE ( 'NONE', #467, #1175, #1178, .T. ) ;
#1144 = LINE ( 'NONE', #37, #574 ) ;
#1145 = ORIENTED_EDGE ( 'NONE', *, *, #572, .T. ) ;
#1146 = CARTESIAN_POINT ( 'NONE',  ( 27.00000000000000355, 8.000000000000000000, -1.750000000000004219 ) ) ;
#1147 = ORIENTED_EDGE ( 'NONE', *, *, #926, .T. ) ;
#1148 = DIRECTION ( 'NONE',  ( -0.000000000000000000, -1.000000000000000000, -0.000000000000000000 ) ) ;
#1149 = ORIENTED_EDGE ( 'NONE', *, *, #503, .T. ) ;
#1150 = DIRECTION ( 'NONE',  ( 0.000000000000000000, 1.000000000000000000, -0.000000000000000000 ) ) ;
#1151 = CIRCLE ( 'NONE', #38, 0.7499999999999997780 ) ;
#1152 = ORIENTED_EDGE ( 'NONE', *, *, #914, .T. ) ;
#1153 = CARTESIAN_POINT ( 'NONE',  ( 4.750000000000005329, 8.000000000000000000, -21.00000000000000000 ) ) ;
#1154 = AXIS2_PLACEMENT_3D ( 'NONE', #714, #3, #213 ) ;
#1155 = ADVANCED_FACE ( 'NONE', ( #246 ), #818, .F. ) ;
#1156 = CYLINDRICAL_SURFACE ( 'NONE', #495, 0.7500000000000002220 ) ;
#1157 = EDGE_CURVE ( 'NONE', #30, #272, #769, .T. ) ;
#1158 = VERTEX_POINT ( 'NONE', #1137 ) ;
#1159 = CARTESIAN_POINT ( 'NONE',  ( 52.49999999999999289, 8.000000000000000000, -1.750000000000011990 ) ) ;
#1160 = EDGE_CURVE ( 'NONE', #1183, #1233, #233, .T. ) ;
#1161 = DIRECTION ( 'NONE',  ( 1.000000000000000000, 0.000000000000000000, 0.000000000000000000 ) ) ;
#1162 = EDGE_CURVE ( 'NONE', #95, #787, #943, .T. ) ;
#1163 = CARTESIAN_POINT ( 'NONE',  ( 4.750000000000007105, 10.00000000000000000, -1.000000000000001554 ) ) ;
#1164 = CARTESIAN_POINT ( 'NONE',  ( 38.99999999999999289, 8.000000000000000000, -1.750000000000002887 ) ) ;
#1165 = ORIENTED_EDGE ( 'NONE', *, *, #248, .F. ) ;
#1166 = ADVANCED_FACE ( 'NONE', ( #59 ), #745, .F. ) ;
#1167 = ORIENTED_EDGE ( 'NONE', *, *, #839, .T. ) ;
#1168 = CARTESIAN_POINT ( 'NONE',  ( 16.75000000000000711, 8.000000000000000000, -1.750000000000001554 ) ) ;
#1169 = DIRECTION ( 'NONE',  ( 0.000000000000000000, 0.000000000000000000, -1.000000000000000000 ) ) ;
#1170 = VECTOR ( 'NONE', #552, 1000.000000000000000 ) ;
#1171 = DIRECTION ( 'NONE',  ( -0.000000000000000000, 1.000000000000000000, -0.000000000000000000 ) ) ;
#1172 = VECTOR ( 'NONE', #1109, 1000.000000000000000 ) ;
#1173 = VECTOR ( 'NONE', #94, 1000.000000000000000 ) ;
#1174 = DIRECTION ( 'NONE',  ( -0.000000000000000000, -1.000000000000000000, 0.000000000000000000 ) ) ;
#1175 = VERTEX_POINT ( 'NONE', #738 ) ;
#1176 = ORIENTED_EDGE ( 'NONE', *, *, #953, .F. ) ;
#1177 = EDGE_CURVE ( 'NONE', #1221, #864, #529, .T. ) ;
#1178 = LINE ( 'NONE', #299, #593 ) ;
#1179 = ORIENTED_EDGE ( 'NONE', *, *, #92, .F. ) ;
#1180 = ADVANCED_FACE ( 'NONE', ( #452 ), #849, .F. ) ;
#1181 = LINE ( 'NONE', #297, #616 ) ;
#1182 = VECTOR ( 'NONE', #505, 1000.000000000000000 ) ;
#1183 = VERTEX_POINT ( 'NONE', #1121 ) ;
#1184 = CARTESIAN_POINT ( 'NONE',  ( 50.24999999999999289, 10.00000000000000000, -21.00000000000000000 ) ) ;
#1185 = VECTOR ( 'NONE', #906, 1000.000000000000000 ) ;
#1186 = PLANE ( 'NONE',  #649 ) ;
#1187 = PLANE ( 'NONE',  #905 ) ;
#1188 = EDGE_LOOP ( 'NONE', ( #395, #859, #896, #885 ) ) ;
#1189 = ADVANCED_FACE ( 'NONE', ( #1026 ), #535, .F. ) ;
#1190 = ORIENTED_EDGE ( 'NONE', *, *, #309, .F. ) ;
#1191 = ORIENTED_EDGE ( 'NONE', *, *, #1234, .F. ) ;
#1192 = FACE_OUTER_BOUND ( 'NONE', #334, .T. ) ;
#1193 = DIRECTION ( 'NONE',  ( 1.000000000000000000, 0.000000000000000000, -1.734723475976806848E-16 ) ) ;
#1194 = AXIS2_PLACEMENT_3D ( 'NONE', #181, #187, #573 ) ;
#1195 = EDGE_CURVE ( 'NONE', #787, #682, #1144, .T. ) ;
#1196 = FACE_OUTER_BOUND ( 'NONE', #54, .T. ) ;
#1197 = LINE ( 'NONE', #830, #238 ) ;
#1198 = AXIS2_PLACEMENT_3D ( 'NONE', #5, #987, #1267 ) ;
#1199 = ORIENTED_EDGE ( 'NONE', *, *, #375, .F. ) ;
#1200 = LINE ( 'NONE', #211, #797 ) ;
#1201 = DIRECTION ( 'NONE',  ( 1.000000000000000000, -0.000000000000000000, -3.652049423109066841E-16 ) ) ;
#1202 = EDGE_CURVE ( 'NONE', #220, #396, #261, .T. ) ;
#1203 = LINE ( 'NONE', #227, #805 ) ;
#1204 = DIRECTION ( 'NONE',  ( 0.000000000000000000, 0.000000000000000000, -1.000000000000000000 ) ) ;
#1205 = UNCERTAINTY_MEASURE_WITH_UNIT (LENGTH_MEASURE( 1.000000000000000082E-05 ), #174, 'distance_accuracy_value', 'NONE');
#1206 = ORIENTED_EDGE ( 'NONE', *, *, #534, .T. ) ;
#1207 = ORIENTED_EDGE ( 'NONE', *, *, #733, .F. ) ;
#1208 = CARTESIAN_POINT ( 'NONE',  ( 4.000000000000007105, 8.000000000000000000, -1.750000000000001554 ) ) ;
#1209 = FACE_OUTER_BOUND ( 'NONE', #482, .T. ) ;
#1210 = CARTESIAN_POINT ( 'NONE',  ( 14.25000000000000711, 8.000000000000000000, -1.750000000000002887 ) ) ;
#1211 = VERTEX_POINT ( 'NONE', #239 ) ;
#1212 = APPLICATION_CONTEXT ( 'automotive_design' ) ;
#1213 = VERTEX_POINT ( 'NONE', #927 ) ;
#1214 = CARTESIAN_POINT ( 'NONE',  ( 50.24999999999999289, 8.000000000000000000, -21.00000000000000000 ) ) ;
#1215 = CARTESIAN_POINT ( 'NONE',  ( 55.00000000000000000, 10.00000000000000000, 0.000000000000000000 ) ) ;
#1216 = VECTOR ( 'NONE', #1040, 1000.000000000000000 ) ;
#1217 = DIRECTION ( 'NONE',  ( -0.000000000000000000, -1.000000000000000000, -0.000000000000000000 ) ) ;
#1218 = VECTOR ( 'NONE', #1080, 1000.000000000000000 ) ;
#1219 = EDGE_LOOP ( 'NONE', ( #428, #1030, #1132, #1165 ) ) ;
#1220 = VECTOR ( 'NONE', #490, 1000.000000000000000 ) ;
#1221 = VERTEX_POINT ( 'NONE', #43 ) ;
#1222 = PLANE ( 'NONE',  #446 ) ;
#1223 = DIRECTION ( 'NONE',  ( 0.000000000000000000, 0.000000000000000000, -1.000000000000000000 ) ) ;
#1224 = CARTESIAN_POINT ( 'NONE',  ( 28.75000000000000000, 8.000000000000000000, -21.00000000000000355 ) ) ;
#1225 = EDGE_CURVE ( 'NONE', #396, #132, #935, .T. ) ;
#1226 = ORIENTED_EDGE ( 'NONE', *, *, #997, .F. ) ;
#1227 = VERTEX_POINT ( 'NONE', #342 ) ;
#1228 = CARTESIAN_POINT ( 'NONE',  ( 16.74999999999999645, 10.00000000000000000, -21.00000000000000355 ) ) ;
#1229 = DIRECTION ( 'NONE',  ( -0.000000000000000000, 1.000000000000000000, -0.000000000000000000 ) ) ;
#1230 = CARTESIAN_POINT ( 'NONE',  ( 28.00000000000000355, 10.00000000000000000, -1.750000000000005107 ) ) ;
#1231 = CIRCLE ( 'NONE', #399, 0.7499999999999997780 ) ;
#1232 = CARTESIAN_POINT ( 'NONE',  ( 50.99999999999999289, 8.000000000000000000, -1.750000000000004885 ) ) ;
#1233 = VERTEX_POINT ( 'NONE', #1128 ) ;
#1234 = EDGE_CURVE ( 'NONE', #1233, #422, #149, .T. ) ;
#1235 = CARTESIAN_POINT ( 'NONE',  ( 4.750000000000005329, 10.00000000000000000, -21.00000000000000000 ) ) ;
#1236 = CARTESIAN_POINT ( 'NONE',  ( 50.24999999999998579, 8.000000000000000000, -1.000000000000001554 ) ) ;
#1237 = CARTESIAN_POINT ( 'NONE',  ( 26.25000000000000000, 8.000000000000000000, -21.00000000000000355 ) ) ;
#1238 = CARTESIAN_POINT ( 'NONE',  ( 50.24999999999998579, 10.00000000000000000, -1.750000000000005107 ) ) ;
#1239 = CARTESIAN_POINT ( 'NONE',  ( 38.25000000000000711, 8.000000000000000000, -21.00000000000000355 ) ) ;
#1240 = EDGE_CURVE ( 'NONE', #1213, #959, #541, .T. ) ;
#1241 = ORIENTED_EDGE ( 'NONE', *, *, #1195, .F. ) ;
#1242 =( GEOMETRIC_REPRESENTATION_CONTEXT ( 3 ) GLOBAL_UNCERTAINTY_ASSIGNED_CONTEXT ( ( #1205 ) ) GLOBAL_UNIT_ASSIGNED_CONTEXT ( ( #174, #1050, #671 ) ) REPRESENTATION_CONTEXT ( 'NONE', 'WORKASPACE' ) );
#1243 = DIRECTION ( 'NONE',  ( 0.000000000000000000, 1.000000000000000000, -0.000000000000000000 ) ) ;
#1244 = DIRECTION ( 'NONE',  ( 0.000000000000000000, -1.000000000000000000, 0.000000000000000000 ) ) ;
#1245 = DIRECTION ( 'NONE',  ( 0.000000000000000000, 0.000000000000000000, -1.000000000000000000 ) ) ;
#1246 = PLANE ( 'NONE',  #852 ) ;
#1247 = EDGE_LOOP ( 'NONE', ( #766, #735, #711, #76 ) ) ;
#1248 = CYLINDRICAL_SURFACE ( 'NONE', #703, 0.7499999999999997780 ) ;
#1249 = VERTEX_POINT ( 'NONE', #32 ) ;
#1250 = LINE ( 'NONE', #732, #1111 ) ;
#1251 = AXIS2_PLACEMENT_3D ( 'NONE', #1164, #283, #969 ) ;
#1252 = ORIENTED_EDGE ( 'NONE', *, *, #375, .T. ) ;
#1253 = CARTESIAN_POINT ( 'NONE',  ( 28.75000000000000355, 8.000000000000000000, -1.000000000000004219 ) ) ;
#1254 = EDGE_CURVE ( 'NONE', #526, #298, #443, .T. ) ;
#1255 = CARTESIAN_POINT ( 'NONE',  ( 16.00000000000000711, 10.00000000000000000, -1.750000000000001554 ) ) ;
#1256 = ORIENTED_EDGE ( 'NONE', *, *, #1270, .F. ) ;
#1257 = AXIS2_PLACEMENT_3D ( 'NONE', #936, #117, #902 ) ;
#1258 = ORIENTED_EDGE ( 'NONE', *, *, #1025, .F. ) ;
#1259 = CARTESIAN_POINT ( 'NONE',  ( 27.00000000000000355, 8.000000000000000000, -1.000000000000004219 ) ) ;
#1260 = AXIS2_PLACEMENT_3D ( 'NONE', #486, #397, #1007 ) ;
#1261 = PLANE ( 'NONE',  #728 ) ;
#1262 = ORIENTED_EDGE ( 'NONE', *, *, #1274, .T. ) ;
#1263 = VECTOR ( 'NONE', #245, 1000.000000000000000 ) ;
#1264 = ORIENTED_EDGE ( 'NONE', *, *, #455, .F. ) ;
#1265 = CARTESIAN_POINT ( 'NONE',  ( 27.00000000000000355, 8.000000000000000000, -1.750000000000004219 ) ) ;
#1266 = ORIENTED_EDGE ( 'NONE', *, *, #990, .T. ) ;
#1267 = DIRECTION ( 'NONE',  ( 5.656706986880892860E-17, 0.000000000000000000, 1.000000000000000000 ) ) ;
#1268 = DIRECTION ( 'NONE',  ( 0.000000000000000000, -1.000000000000000000, 0.000000000000000000 ) ) ;
#1269 = DIRECTION ( 'NONE',  ( 1.000000000000000000, 0.000000000000000000, -4.336808689942021680E-16 ) ) ;
#1270 = EDGE_CURVE ( 'NONE', #205, #84, #646, .T. ) ;
#1271 = ORIENTED_EDGE ( 'NONE', *, *, #816, .F. ) ;
#1272 = ORIENTED_EDGE ( 'NONE', *, *, #52, .F. ) ;
#1273 =( GEOMETRIC_REPRESENTATION_CONTEXT ( 3 ) GLOBAL_UNCERTAINTY_ASSIGNED_CONTEXT ( ( #591 ) ) GLOBAL_UNIT_ASSIGNED_CONTEXT ( ( #991, #721, #1094 ) ) REPRESENTATION_CONTEXT ( 'NONE', 'WORKASPACE' ) );
#1274 = EDGE_CURVE ( 'NONE', #132, #152, #548, .T. ) ;
#1275 = AXIS2_PLACEMENT_3D ( 'NONE', #530, #39, #583 ) ;
#1276 = DIRECTION ( 'NONE',  ( 1.000000000000000000, 0.000000000000000000, -8.673617379884035472E-17 ) ) ;
#1277 = LINE ( 'NONE', #203, #968 ) ;
ENDSEC;
END-ISO-10303-21;
